# Supplementary material for: Anatomical, Physiological, and Transcriptome Analyses Revealing Pod Shattering of Medicago ruthenica Associated with Pericarp Lignin Biosynthesis
Source: Biomolecules. 2025 Sep 2;15(9):1269. doi: 10.3390/biom15091269 (PMC12467310; doi:10.3390/biom15091269)
Supplement: Supplementary file 1 [file biomolecules-15-01269-s001.zip › Supplementary Tables.xlsx]

## Sheet: Table S1
Table.S1 Quantitative measurements analysis by ImageJ of endocarp cells
Genotype	Average of cell wall thickness(μm)	Average of cell lumen diameter(μm)
SPD-16DAF	2.70925	4.05404
RPD-16DAF	2.31	4.24868
SPD-20DAF	4.10769	2.88294
RPD-20DAF	3.27115	3.94941

## Sheet: Table S2
Table.S2 Sequenceing data statistics and analysis of M. ruthenica pod pericarps
Time	Sample number	Total Raw reads（bp）	Clean reads（bp）	Total clean data	GC content(%)	Q30(%)	（bp）	Mapped percen
8DAF	SPD-1	44 508 536	22 254 268	159.75 Gb	42.47	94.91	38 841 987	87.27
	SPD-2	43 439 928	21 719 964		42.62	94.83	37 920 817	87.29
	SPD-3	44 512 920	22 256 460		42.52	94.8	38 734 559	87.02
	RPD-1	49 550 502	24 775 251		42.41	94.92	43 420 457	87.63
	RPD-2	40 585 702	20 292 851		42.54	94.4	35 340 615	87.08
	RPD-3	42 140 732	21 070 366		42.61	95.06	36 897 002	87.56
12DAF	SPD-1	42 107 580	21 053 790		42.65	95.09	35 889 048	85.23
	SPD-2	47 112 816	23 556 408		42.46	94.84	40 060 019	85.03
	SPD-3	41 753 144	20 876 572		42.98	94.98	35 631 423	85.34
	RPD-1	38 769 394	19 384 697		42.79	93.49	33 525 360	86.47
	RPD-2	38 794 804	19 397 402		42.76	93.23	33 529 998	86.43
	RPD-3	43 824 766	21 912 383		42.64	93.57	37 904 613	86.49
16DAF	SPD-1	58 789 564	21 873 503		43.54	95.07	51 146 552	87
	SPD-2	48 444 530	22 124 570		42.67	94.37	42 041 514	86.78
	SPD-3	39 521 214	19 946 875		42.58	94.73	34 355 643	86.93
	RPD-1	43 747 006	29 394 782		43.48	92.84	38 203 193	87.33
	RPD-2	44 249 140	24 222 265		43.67	92.98	38 290 299	86.53
	RPD-3	39 893 750	19 760 607		43.51	92.95	34 544 055	86.59
20DAF	SPD-1	44 813 176	22406588		44.1	93.21	37 516 210	83.72
	SPD-2	45 884 118	22942059		43.98	93.52	38 596 894	84.12
	SPD-3	46 365 994	23182997		44.06	93.44	38 958 825	84.02
	RPD-1	48 118 180	24059090		43.66	93.67	41 003 321	85.21
	RPD-2	48 478 034	24239017		43.46	93.97	41 567 303	85.74
	RPD-3	41 937 692	20968846		43.41	94.11	35 939 447	85.7

## Sheet: Table S3
Table S3 GO annotation of differentially expressed genes
Development stage	GO_classify1	GO_classify2	All gene	DEGs Number
8-DAF	cellular component	extracellular region	862	89
	cellular component	cell	17293	1079
	cellular component	nucleoid	27	4
	cellular component	membrane	11083	774
	cellular component	cell junction	392	34
	cellular component	membrane-enclosed lumen	1617	103
	cellular component	macromolecular complex	4482	231
	cellular component	organelle	12830	736
	cellular component	other organism	319	16
	cellular component	other organism part	319	16
	cellular component	extracellular region part	111	8
	cellular component	organelle part	4908	275
	cellular component	membrane part	9658	675
	cellular component	synapse part	12	0
	cellular component	cell part	17293	1079
	cellular component	synapse	14	0
	cellular component	symplast	377	33
	cellular component	supramolecular complex	267	14
	molecular function	transcription factor activity, protein binding	247	10
	molecular function	nucleic acid binding transcription factor activity	1244	71
	molecular function	catalytic activity	17262	1381
	molecular function	signal transducer activity	413	23
	molecular function	structural molecule activity	639	35
	molecular function	transporter activity	2154	182
	molecular function	binding	19140	1332
	molecular function	electron carrier activity	240	16
	molecular function	antioxidant activity	254	18
	molecular function	metallochaperone activity	4	0
	molecular function	protein tag	18	2
	molecular function	translation regulator activity	4	0
	molecular function	nutrient reservoir activity	89	10
	molecular function	molecular transducer activity	331	20
	molecular function	molecular function regulator	785	43
	biological process	reproduction	1087	47
	biological process	immune system process	150	14
	biological process	behavior	8	0
	biological process	metabolic process	17072	1256
	biological process	cellular process	17017	1124
	biological process	reproductive process	1084	47
	biological process	biological adhesion	10	0
	biological process	signaling	1615	118
	biological process	multicellular organismal process	1164	60
	biological process	developmental process	1326	65
	biological process	growth	132	9
	biological process	locomotion	41	2
	biological process	single-organism process	11036	837
	biological process	rhythmic process	28	2
	biological process	response to stimulus	4613	370
	biological process	localization	3965	257
	biological process	multi-organism process	697	38
	biological process	biological regulation	7473	431
	biological process	cellular component organization or biogenesis	3916	226
	biological process	detoxification	271	20
	Total Genes		36795	2567
12-DAF	GO_classify1	GO_classify2	All gene	DEGs
	cellular component	extracellular region	862	112
	cellular component	cell	17293	1441
	cellular component	nucleoid	27	3
	cellular component	membrane	11083	1084
	cellular component	cell junction	392	48
	cellular component	membrane-enclosed lumen	1617	133
	cellular component	macromolecular complex	4482	287
	cellular component	organelle	12830	984
	cellular component	other organism	319	24
	cellular component	other organism part	319	24
	cellular component	extracellular region part	111	14
	cellular component	organelle part	4908	357
	cellular component	membrane part	9658	945
	cellular component	synapse part	12	0
	cellular component	cell part	17293	1441
	cellular component	synapse	14	0
	cellular component	symplast	377	48
	cellular component	supramolecular complex	267	22
	molecular function	transcription factor activity, protein binding	247	13
	molecular function	nucleic acid binding transcription factor activity	1244	96
	molecular function	catalytic activity	17262	1773
	molecular function	signal transducer activity	413	21
	molecular function	structural molecule activity	639	43
	molecular function	transporter activity	2154	209
	molecular function	binding	19140	1861
	molecular function	electron carrier activity	240	24
	molecular function	antioxidant activity	254	25
	molecular function	metallochaperone activity	4	0
	molecular function	protein tag	18	2
	molecular function	translation regulator activity	4	0
	molecular function	nutrient reservoir activity	89	13
	molecular function	molecular transducer activity	331	20
	molecular function	molecular function regulator	785	66
	biological process	reproduction	1087	83
	biological process	immune system process	150	13
	biological process	behavior	8	0
	biological process	metabolic process	17072	1631
	biological process	cellular process	17017	1563
	biological process	reproductive process	1084	83
	biological process	biological adhesion	10	0
	biological process	signaling	1615	141
	biological process	multicellular organismal process	1164	90
	biological process	developmental process	1326	99
	biological process	growth	132	17
	biological process	locomotion	41	6
	biological process	single-organism process	11036	1095
	biological process	rhythmic process	28	2
	biological process	response to stimulus	4613	440
	biological process	localization	3965	352
	biological process	multi-organism process	697	58
	biological process	biological regulation	7473	624
	biological process	cellular component organization or biogenesis	3916	349
	biological process	detoxification	271	27
	Total Genes		36795	3461
	cellular component	extracellular region	862	124
	cellular component	cell	17293	2913
	cellular component	nucleoid	27	7
	cellular component	membrane	11083	1828
	cellular component	cell junction	392	72
	cellular component	membrane-enclosed lumen	1617	301
	cellular component	macromolecular complex	4482	687
	cellular component	organelle	12830	2155
	cellular component	other organism	319	48
	cellular component	other organism part	319	48
	cellular component	extracellular region part	111	21
	cellular component	organelle part	4908	891
	cellular component	membrane part	9658	1588
	cellular component	synapse part	12	2
	cellular component	cell part	17293	2913
	cellular component	synapse	14	2
	cellular component	symplast	377	68
	cellular component	supramolecular complex	267	53
	molecular function	transcription factor activity, protein binding	247	46
	molecular function	nucleic acid binding transcription factor activity	1244	177
	molecular function	catalytic activity	17262	2853
	molecular function	signal transducer activity	413	47
	molecular function	structural molecule activity	639	76
	molecular function	transporter activity	2154	357
	molecular function	binding	19140	3085
	molecular function	electron carrier activity	240	39
	molecular function	antioxidant activity	254	41
	molecular function	metallochaperone activity	4	2
	molecular function	protein tag	18	2
	molecular function	translation regulator activity	4	1
	molecular function	nutrient reservoir activity	89	14
	molecular function	molecular transducer activity	331	37
	molecular function	molecular function regulator	785	111
	biological process	reproduction	1087	151
	biological process	immune system process	150	26
	biological process	behavior	8	1
	biological process	metabolic process	17072	2706
	biological process	cellular process	17017	2815
	biological process	reproductive process	1084	151
	biological process	biological adhesion	10	1
	biological process	signaling	1615	261
	biological process	multicellular organismal process	1164	170
	biological process	developmental process	1326	187
	biological process	growth	132	27
	biological process	locomotion	41	7
	biological process	single-organism process	11036	1850
	biological process	rhythmic process	28	8
	biological process	response to stimulus	4613	819
	biological process	localization	3965	674
	biological process	multi-organism process	697	95
	biological process	biological regulation	7473	1171
	biological process	cellular component organization or biogenesis	3916	759
	biological process	detoxification	271	45
	Total Genes		36795	5955
	cellular component	extracellular region	862	119
	cellular component	cell	17293	2721
	cellular component	nucleoid	27	11
	cellular component	membrane	11083	1800
	cellular component	cell junction	392	62
	cellular component	membrane-enclosed lumen	1617	268
	cellular component	macromolecular complex	4482	618
	cellular component	organelle	12830	1980
	cellular component	other organism	319	51
	cellular component	other organism part	319	51
	cellular component	extracellular region part	111	19
	cellular component	organelle part	4908	781
	cellular component	membrane part	9658	1543
	cellular component	synapse part	12	1
	cellular component	cell part	17293	2721
	cellular component	synapse	14	1
	cellular component	symplast	377	61
	cellular component	supramolecular complex	267	38
	molecular function	transcription factor activity, protein binding	247	38
	molecular function	nucleic acid binding transcription factor activity	1244	160
	molecular function	catalytic activity	17262	2718
	molecular function	signal transducer activity	413	55
	molecular function	structural molecule activity	639	75
	molecular function	transporter activity	2154	326
	molecular function	binding	19140	2964
	molecular function	electron carrier activity	240	48
	molecular function	antioxidant activity	254	35
	molecular function	metallochaperone activity	4	1
	molecular function	protein tag	18	4
	molecular function	translation regulator activity	4	2
	molecular function	nutrient reservoir activity	89	21
	molecular function	molecular transducer activity	331	44
	molecular function	molecular function regulator	785	115
	biological process	reproduction	1087	150
	biological process	immune system process	150	22
	biological process	behavior	8	0
	biological process	metabolic process	17072	2621
	biological process	cellular process	17017	2666
	biological process	reproductive process	1084	150
	biological process	biological adhesion	10	0
	biological process	signaling	1615	246
	biological process	multicellular organismal process	1164	185
	biological process	developmental process	1326	203
	biological process	growth	132	21
	biological process	locomotion	41	8
	biological process	single-organism process	11036	1767
	biological process	rhythmic process	28	5
	biological process	response to stimulus	4613	748
	biological process	localization	3965	609
	biological process	multi-organism process	697	92
	biological process	biological regulation	7473	1099
	biological process	cellular component organization or biogenesis	3916	664
	biological process	detoxification	271	37
	Total Genes		36795	5741

## Sheet: Table S4
Table S4 KEGG pathway annotation of differentially expressed genes
KEGG Pathway		ko_ID	Total genes number	Total DEGs number	DEGs number of 8 DAF	DEGs number of 12 DAF	DEGs number of 16 DAF	DEGs number of 20 DAF	_KEGG_enrichment
cellular processes	Endocytosis	ko04144	495	227	17	49	91	70
	Phagosome	ko04145	175	67	3	5	38	21
	Peroxisome	ko04146	170	123	12	25	42	44
	Autophagy - other	ko04136	71	34	1	6	12	15
enviromental information processing	ABC transporters	ko02010	259	111	10	29	33	39
	MAPK signaling pathway - plant	ko04016	664	432	36	111	145	140
	Plant hormone signal transduction	ko04075	1048	564	68	125	194	177
	Phosphatidylinositol signaling system	ko04070	165	71	1	20	31	19
genetic information processing	Aminoacyl-tRNA biosynthesis	ko00970	197	84	11	16	30	27
	Base excision repair	ko03410	115	47	4	10	14	19
	Basal transcription factors	ko03022	105	48	4	10	18	16
	DNA replication	ko03030	303	95	19	18	35	23
	Homologous recombination	ko03440	416	148	17	39	46	46
	Mismatch repair	ko03430	289	74	8	15	29	22
	mRNA surveillance pathway	ko03015	230	69	3	10	35	21
	Non-homologous end-joining	ko03450	20	7	0	2	2	3
	Nucleotide excision repair	ko03420	322	81	8	18	34	21
	Proteasome	ko03050	114	21	2	2	10	7
	Protein export	ko03060	95	49	1	5	22	21
	Protein processing in endoplasmic reticulum	ko04141	602	328	20	67	149	92
	RNA degradation	ko03018	288	153	18	26	53	56
	RNA transport	ko03013	465	184	17	29	71	67
	RNA polymerase	ko03020	130	58	11	10	14	23
	Ribosome biogenesis in eukaryotes	ko03008	272	180	23	38	67	52
	Ribosome	ko03010	543	180	22	35	61	62
	SNARE interactions in vesicular transport	ko04130	75	24	1	9	4	10
	Spliceosome	ko03040	677	302	22	65	116	99
	Ubiquitin mediated proteolysis	ko04120	406	149	15	25	58	51
organismal systems	Circadian rhythm - plant	ko04712	139	99	7	25	38	29
	Plant-pathogen interaction	ko04626	1257	950	96	258	292	304
metabolism	2-Oxocarboxylic acid metabolism	ko01210	144	63	8	16	14	25
	Alanine, aspartate and glutamate metabolism	ko00250	98	52	8	10	19	15
	alpha-Linolenic acid metabolism	ko00592	118	79	11	18	23	27
	Amino sugar and nucleotide sugar metabolism	ko00520	347	191	11	36	69	75
	Anthocyanin biosynthesis	ko00942	4	2	0	0	2	0
	Arachidonic acid metabolism	ko00590	58	41	7	12	10	12
	Arginine and proline metabolism	ko00330	135	59	5	14	23	17
	Arginine biosynthesis	ko00220	71	29	1	5	13	10
	Ascorbate and aldarate metabolism	ko00053	151	76	7	19	25	25
	beta-Alanine metabolism	ko00410	94	33	2	6	11	14
	Betalain biosynthesis	ko00965	62	23	2	10	5	6
	Benzoxazinoid biosynthesis	ko00402	30	30	3	10	7	10
	Biosynthesis of amino acids	ko01230	444	186	20	31	55	80
	Biosynthesis of unsaturated fatty acids	ko01040	31	23	3	6	7	7
	Biosynthesis of various secondary metabolites - part 2	ko00998	2	2	0	0	1	1
	Biotin metabolism	ko00780	30	19	3	3	9	4
	Brassinosteroid biosynthesis	ko00905	26	11	3	2	3	3
	Butanoate metabolism	ko00650	41	17	0	3	7	7
	C5-Branched dibasic acid metabolism	ko00660	9	4	0	1	2	1
	Caffeine metabolism	ko00232	2	0	0	0	0	0
	Carbon metabolism	ko01200	516	211	20	34	77	80
	Carbon fixation in photosynthetic organisms	ko00710	143	61	3	10	27	21
	Carotenoid biosynthesis	ko00906	81	54	5	14	19	16
	Citrate cycle (TCA cycle)	ko00020	121	43	4	6	20	13
	Cutin, suberine and wax biosynthesis	ko00073	95	52	4	16	13	19
	Cysteine and methionine metabolism	ko00270	250	118	15	28	36	39
	Cyanoamino acid metabolism	ko00460	220	145	19	40	42	44
	Diterpenoid biosynthesis	ko00904	83	39	4	12	12	11
	Ether lipid metabolism	ko00565	62	39	3	10	15	11
	Fatty acid biosynthesis	ko00061	79	43	5	9	15	14
	Fatty acid metabolism	ko01212	121	65	8	14	22	21
	Fatty acid elongation	ko00062	62	45	1	17	15	12
	Fatty acid degradation	ko00071	118	63	7	18	15	23
	Flavonoid biosynthesis	ko00941	158	105	12	28	32	33
	Flavone and flavonol biosynthesis	ko00944	70	51	5	16	15	15
	Folate biosynthesis	ko00790	47	18	1	5	8	4
	Fructose and mannose metabolism	ko00051	145	57	6	13	17	21
	Galactose metabolism	ko00052	216	126	13	29	41	43
	Glutathione metabolism	ko00480	172	77	13	18	23	23
	Glucosinolate biosynthesis	ko00966	60	39	5	12	8	14
	Glycosaminoglycan degradation	ko00531	92	54	3	6	19	26
	Glycerolipid metabolism	ko00561	222	104	6	22	40	36
	Glycerophospholipid metabolism	ko00564	209	120	5	30	44	41
	Glycosphingolipid biosynthesis - ganglio series	ko00604	62	45	3	3	18	21
	Glycosphingolipid biosynthesis - lacto and neolacto series	ko00601	3	3	0	0	1	2
	Glycosphingolipid biosynthesis - globo and isoglobo series	ko00603	26	12	0	4	2	6
	Glycosylphosphatidylinositol (GPI)-anchor biosynthesis	ko00563	64	23	2	5	7	9
	Glycine, serine and threonine metabolism	ko00260	156	55	7	12	15	21
	Glycolysis / Gluconeogenesis	ko00010	264	102	11	17	34	40
	Glyoxylate and dicarboxylate metabolism	ko00630	190	85	3	15	31	36
	Histidine metabolism	ko00340	60	24	1	4	9	10
	Indole alkaloid biosynthesis	ko00901	13	7	0	3	2	2
	Inositol phosphate metabolism	ko00562	170	79	2	23	29	25
	Isoflavonoid biosynthesis	ko00943	126	89	15	27	21	26
	Isoquinoline alkaloid biosynthesis	ko00950	111	58	5	18	14	21
	Limonene and pinene degradation	ko00903	20	9	0	1	5	3
	Linoleic acid metabolism	ko00591	56	54	3	15	17	19
	Lipoic acid metabolism	ko00785	5	0	0	0	0	0
	Lysine biosynthesis	ko00300	25	11	0	1	3	7
	Lysine degradation	ko00310	114	50	0	8	28	14
	Monoterpenoid biosynthesis	ko00902	66	44	7	13	12	12
	Mannose type O-glycan biosynthesis	ko00515	3	1	0	1	0	0
	Monobactam biosynthesis	ko00261	24	16	1	2	6	7
	N-Glycan biosynthesis	ko00510	79	29	2	6	11	10
	Nitrogen metabolism	ko00910	52	31	1	8	13	9
	Nicotinate and nicotinamide metabolism	ko00760	48	17	1	3	8	5
	One carbon pool by folate	ko00670	45	15	3	3	5	4
	Other types of O-glycan biosynthesis	ko00514	43	12	1	2	6	3
	Other glycan degradation	ko00511	137	86	7	13	35	31
	Oxidative phosphorylation	ko00190	266	85	4	17	30	34
	Pantothenate and CoA biosynthesis	ko00770	87	43	4	7	17	15
	Pentose and glucuronate interconversions	ko00040	410	148	11	29	54	54
	Pentose phosphate pathway	ko00030	109	36	6	7	11	12
	Phenylpropanoid biosynthesis	ko00940	498	282	29	69	91	93
	Phenylalanine metabolism	ko00360	136	48	6	15	11	16
	Phenylalanine, tyrosine and tryptophan biosynthesis	ko00400	82	32	4	5	8	15
	Photosynthesis - antenna proteins	ko00196	20	14	1	3	6	4
	Photosynthesis	ko00195	131	56	0	16	20	20
	Phosphonate and phosphinate metabolism	ko00440	22	8	1	1	4	2
	Propanoate metabolism	ko00640	67	31	3	3	9	16
	Polyketide sugar unit biosynthesis	ko00523	1	1	0	0	1	0
	Porphyrin and chlorophyll metabolism	ko00860	78	27	5	3	8	11
	Purine metabolism	ko00230	232	87	8	18	34	27
	Pyrimidine metabolism	ko00240	117	43	5	6	17	15
	Pyruvate metabolism	ko00620	186	86	9	16	34	27
	Riboflavin metabolism	ko00740	40	13	1	1	8	3
	Selenocompound metabolism	ko00450	43	20	1	3	10	6
	Sesquiterpenoid and triterpenoid biosynthesis	ko00909	75	22	5	7	5	5
	Sphingolipid metabolism	ko00600	113	69	3	10	26	30
	Starch and sucrose metabolism	ko00500	588	339	28	80	115	116
	Stilbenoid, diarylheptanoid and gingerol biosynthesis	ko00945	61	43	5	14	10	14
	Steroid biosynthesis	ko00100	64	20	1	5	8	6
	Synthesis and degradation of ketone bodies	ko00072	15	10	0	2	5	3
	Sulfur metabolism	ko00920	70	34	3	6	15	10
	Sulfur relay system	ko04122	11	1	0	0	0	1
	Taurine and hypotaurine metabolism	ko00430	9	5	1	1	0	3
	Terpenoid backbone biosynthesis	ko00900	133	53	6	11	19	17
	Thiamine metabolism	ko00730	48	21	2	3	6	10
	Tropane, piperidine and pyridine alkaloid biosynthesis	ko00960	80	25	2	7	5	11
	Tryptophan metabolism	ko00380	178	62	6	15	23	18
	Tyrosine metabolism	ko00350	125	48	4	17	10	17
	Ubiquinone and other terpenoid-quinone biosynthesis	ko00130	88	45	6	8	17	14
	Valine, leucine and isoleucine biosynthesis	ko00290	31	28	5	6	6	11
	Valine, leucine and isoleucine degradation	ko00280	131	86	10	19	29	28
	Various types of N-glycan biosynthesis	ko00513	61	15	2	2	6	5
	Vitamin B6 metabolism	ko00750	31	28	2	6	11	9
	Zeatin biosynthesis	ko00908	105	73	11	22	26	14

## Sheet: Table S5
Table S5 Differentially expressed genes at 8 d after flowering (DAF)
#ID	RPD-8-1_Count	RPD-8-2_Count	RPD-8-3_Count	SPD-8-1_Count	SPD-8-2_Count	SPD-8-3_Count	RPD-8-1_FPKM	RPD-8-2_FPKM	RPD-8-3_FPKM	SPD-8-1_FPKM	SPD-8-2_FPKM	SPD-8-3_FPKM	FDR	log2FC	regulated	COG_class	COG_class_annotation	GO_annotation	KEGG_annotation	KEGG_pathway_annotation	KOG_class	KOG_class_annotation	Pfam_annotation	Swiss-Prot_annotation	eggNOG_class	eggNOG_class_annotation	NR_annotation
Medicago_ruthenica_newGene_15740	34	50	58	136	110	115	0.609225	1.10887	1.23924	2.75713	2.26288	2.33675	0.000233297483815047	1.07164310194184	up	--	--	Molecular Function: DNA binding (GO:0003677);; Molecular Function: methylmalonate-semialdehyde dehydrogenase (acylating) activity (GO:0004491);;	K00965|1.6e-32|cam:101510106|K00965 UDPglucose--hexose-1-phosphate uridylyltransferase [EC:2.7.7.12] | (RefSeq) ADP-glucose phosphorylase-like	Galactose metabolism (ko00052);; Amino sugar and nucleotide sugar metabolism (ko00520)	--	--	--	--	--	--	uncharacterized protein LOC11431780 isoform X1 [Medicago truncatula]
MruG047990	50	34	30	176	174	159	2.2505	1.89601	1.59695	8.96407	9.03811	8.1036	2.83716435399945e-14	1.88135424533928	up	[E]	Amino acid transport and metabolism	Molecular Function: peptide:proton symporter activity (GO:0015333);; Cellular Component: integral component of membrane (GO:0016021);; Molecular Function: hydrolase activity (GO:0016787);; Molecular Function: oligopeptide transmembrane transporter activity (GO:0035673);; Molecular Function: tripeptide transporter activity (GO:0042937);; Molecular Function: peptide transmembrane transporter activi…	K14638|9.2e-56|mtr:MTR_7g067010|K14638 solute carrier family 15 (peptide/histidine transporter), member 3/4 | (RefSeq) proton-dependent oligopeptide transport family protein	--	[E]	Amino acid transport and metabolism	--	Protein NRT1/ PTR FAMILY 8.1 OS=Arabidopsis thaliana OX=3702 GN=NPF8.1 PE=1 SV=1	E	Amino acid transport and metabolism	protein NRT1/ PTR FAMILY 8.1 [Medicago truncatula]
MruG041312	6002	4850	4665	2864	2528	2768	61.7306	61.377	56.542	32.9876	29.6642	31.9559	1.40944757213049e-91	-1.0152	down	--	--	Cellular Component: integral component of membrane (GO:0016021);; Molecular Function: kinase activity (GO:0016301);;	K03021|8.0e-43|mtr:MTR_8g023445|K03021 DNA-directed RNA polymerase III subunit RPC2 [EC:2.7.7.6] | (RefSeq) DNA-directed RNA polymerase	RNA polymerase (ko03020)	--	--	Leucine rich repeat	Receptor-like protein EIX1 OS=Solanum lycopersicum OX=4081 GN=EIX1 PE=2 SV=2	G	Carbohydrate transport and metabolism	receptor-like protein EIX2 [Medicago truncatula]
MruG034821	320	295	249	100	103	108	29.0283	32.9	26.5464	10.1172	10.593	11.0024	1.62049374042894e-16	-1.49449	down	--	--	Molecular Function: nucleic acid binding (GO:0003676);; Molecular Function: RNA-DNA hybrid ribonuclease activity (GO:0004523);;	--	--	--	--	S-adenosyl-l-methionine decarboxylase leader peptide	--	--	--	ribonuclease H [Trifolium pratense]
MruG041052	486	363	362	1829	1626	1829	15.5935	14.308	13.6738	65.731	59.5318	65.8595	8.74423550294818e-117	2.01336222986874	up	[CR]	Energy production and conversion;; General function prediction only	Molecular Function: 2-alkenal reductase [NAD(P)] activity (GO:0032440);;	K18980|2.1e-114|mtr:MTR_8g035630|K18980 2-methylene-furan-3-one reductase [EC:1.3.1.105] | (RefSeq) zinc-binding dehydrogenase family oxidoreductase	--	[CR]	Energy production and conversion;; General function prediction only	Zinc-binding dehydrogenase	2-methylene-furan-3-one reductase OS=Solanum lycopersicum OX=4081 GN=EO PE=1 SV=1	C	Energy production and conversion	2-methylene-furan-3-one reductase [Medicago truncatula]
MruG023737	1161	861	826	404	369	409	13.7089	12.5099	11.4857	5.33536	4.96939	5.41662	1.29844059744064e-37	-1.33382	down	[I]	Lipid transport and metabolism	Molecular Function: long-chain fatty acid [acyl-carrier-protein] ligase activity (GO:0008922);;	K01897|0.0e+00|mtr:MTR_8g083170|K01897 long-chain acyl-CoA synthetase [EC:6.2.1.3] | (RefSeq) long-chain-fatty-acid CoA ligase (AMP-forming)	Fatty acid biosynthesis (ko00061);; Fatty acid degradation (ko00071);; Fatty acid metabolism (ko01212);; Peroxisome (ko04146)	[I]	Lipid transport and metabolism	AMP-binding enzyme	Probable acyl-activating enzyme 16, chloroplastic OS=Arabidopsis thaliana OX=3702 GN=AAE16 PE=2 SV=1	I	Lipid transport and metabolism	probable acyl-activating enzyme 16, chloroplastic isoform X1 [Medicago truncatula]
MruG037219	19	4	20	53	48	66	0.599274	0.154655	0.767239	1.94504	1.78695	2.42973	0.000479630481436548	1.37252682402506	up	--	--	Molecular Function: DNA binding (GO:0003677);; Molecular Function: transcription factor activity, sequence-specific DNA binding (GO:0003700);; Cellular Component: nucleus (GO:0005634);;	K09286|8.4e-140|mtr:MTR_7g085810|K09286 EREBP-like factor | (RefSeq) AP2 domain class transcription factor	--	--	--	AP2 domain	Ethylene-responsive transcription factor ERN1 OS=Medicago truncatula OX=3880 GN=ERN1 PE=2 SV=1	K	Transcription	AP2 domain class transcription factor [Medicago truncatula]
MruG037333	1979	1628	1713	4033	3720	3808	11.8949	12.0421	12.1335	27.1505	25.5169	25.6984	1.31392926083779e-82	1.02095946140809	up	[K]	Transcription	Molecular Function: translation elongation factor activity (GO:0003746);; Biological Process: transcription elongation from RNA polymerase II promoter (GO:0006368);; Cellular Component: transcription elongation factor complex (GO:0008023);; Molecular Function: ligase activity (GO:0016874);; Molecular Function: nucleosome binding (GO:0031491);; Biological Process: positive regulation of transcript…	K11292|0.0e+00|mtr:MTR_7g088700|K11292 transcription elongation factor SPT6 | (RefSeq) global transcription factor	--	[A]	RNA processing and modification	SH2 domain	Transcription elongation factor SPT6 homolog OS=Arabidopsis thaliana OX=3702 GN=SPT6 PE=1 SV=1	K	Transcription	LOW QUALITY PROTEIN: transcription elongation factor SPT6 homolog [Medicago truncatula]
MruG001960	91	53	58	410	404	383	1.68684	1.20902	1.25985	8.51125	8.55293	7.95886	9.29215858910117e-39	2.36291141854713	up	[Q]	Secondary metabolites biosynthesis, transport and catabolism	Molecular Function: transferase activity, transferring acyl groups other than amino-acyl groups (GO:0016747);;	K19861|8.8e-225|cam:101508133|K19861 benzyl alcohol O-benzoyltransferase [EC:2.3.1.196 2.3.1.232] | (RefSeq) benzyl alcohol O-benzoyltransferase-like	--	--	--	Transferase family	Benzyl alcohol O-benzoyltransferase OS=Nicotiana tabacum OX=4097 GN=HSR201 PE=1 SV=1	S	Function unknown	putative benzyl alcohol O-benzoyltransferase [Medicago truncatula]
MruG004996	248	200	215	507	453	489	5.5708	5.53981	5.70406	12.7799	11.6311	12.3566	1.34063372574908e-13	1.0068472189314	up	--	--	Molecular Function: DNA binding (GO:0003677);; Cellular Component: nucleus (GO:0005634);;	K14491|2.0e-12|rcu:8282518|K14491 two-component response regulator ARR-B family | (RefSeq) two-component response regulator ARR12 isoform X1	Plant hormone signal transduction (ko04075)	--	--	Myb-like DNA-binding domain	Transcription factor HHO2 OS=Arabidopsis thaliana OX=3702 GN=HHO2 PE=1 SV=1	K	Transcription	transcription factor HHO2 [Medicago truncatula]
MruG008303	90	84	79	261	234	240	1.49249	1.7092	1.54064	4.84447	4.42956	4.46772	3.57197208072257e-12	1.36063356934163	up	--	--	Biological Process: rRNA processing (GO:0006364);; Molecular Function: snoRNA binding (GO:0030515);; Cellular Component: small-subunit processome (GO:0032040);; Molecular Function: U3 snoRNA binding (GO:0034511);;	K14793|4.9e-224|mtr:MTR_2g029940|K14793 ribosomal RNA-processing protein 9 | (RefSeq) U3 small nucleolar RNA-associated-like protein	--	[A]	RNA processing and modification	WD domain, G-beta repeat	U3 snoRNP-associated protein-like EMB2271 OS=Arabidopsis thaliana OX=3702 GN=EMB2271 PE=2 SV=1	A	RNA processing and modification	U3 snoRNP-associated protein-like YAO [Medicago truncatula]
MruG045392	4223	3668	3576	684	756	746	257.484	275.217	256.99	46.6609	52.5491	51.0547	0	-2.47097	down	--	--	--	--	--	--	--	--	--	--	--	fibrous sheath CABYR-binding protein [Medicago truncatula]
MruG003328	103	153	74	41	28	67	6.38362	11.6829	5.41187	2.81967	1.93503	4.61739	0.000444792818908547	-1.1616	down	--	--	Molecular Function: metal ion binding (GO:0046872);;	K23309|4.8e-38|cam:101505104|K23309 zinc finger HIT domain-containing protein 3 | (RefSeq) zinc finger HIT domain-containing protein 3	--	--	--	--	--	K	Transcription	zinc finger HIT domain-containing protein 3 [Cicer arietinum]
Medicago_ruthenica_newGene_15790	53	58	34	6	11	13	0.497287	0.729627	0.434739	0.093867	0.107271	0.120702	1.17298599598888e-05	-1.7064	down	--	--	Molecular Function: nucleic acid binding (GO:0003676);; Molecular Function: RNA-DNA hybrid ribonuclease activity (GO:0004523);;	K12874|1.4e-12|qsu:112031791|K12874 intron-binding protein aquarius | (RefSeq) LOW QUALITY PROTEIN: intron-binding protein aquarius-like	Spliceosome (ko03040)	--	--	zinc-binding in reverse transcriptase	--	E	Amino acid transport and metabolism	uncharacterized protein LOC112420770 [Medicago truncatula]
MruG011544	49	59	37	210	264	117	1.4401	2.12388	1.25678	6.90877	8.8387	3.84625	2.19645516965715e-09	1.68789913316074	up	[R]	General function prediction only	Biological Process: intracellular protein transport (GO:0006886);; Biological Process: ER to Golgi vesicle-mediated transport (GO:0006888);; Molecular Function: zinc ion binding (GO:0008270);; Cellular Component: COPII vesicle coat (GO:0030127);;	K14007|1.9e-71|mtr:MTR_1g112310|K14007 protein transport protein SEC24 | (RefSeq) protein transporter Sec24-like CEF protein, putative	Protein processing in endoplasmic reticulum (ko04141)	[U]	Intracellular trafficking, secretion, and vesicular transport	Sec23/Sec24 trunk domain	Protein transport protein Sec24-like At4g32640 OS=Arabidopsis thaliana OX=3702 GN=At4g32640 PE=3 SV=3	U	Intracellular trafficking, secretion, and vesicular transport	protein transport protein Sec24-like At4g32640 [Medicago truncatula]
Medicago_ruthenica_newGene_8850	124	70	90	22	30	26	2.56866	1.74882	2.18228	0.490916	0.691719	0.570446	6.29098538275625e-08	-1.65374	down	--	--	Biological Process: signal transduction (GO:0007165);; Molecular Function: ADP binding (GO:0043531);;	--	--	--	--	--	--	S	Function unknown	putative winged helix-turn-helix DNA-binding domain, toll-like receptor [Medicago truncatula]
MruG020277	28	29	22	87	70	82	0.699332	0.863118	0.631545	2.42267	1.98406	2.27723	7.42017025657038e-05	1.26413049695229	up	[S]	Function unknown	Cellular Component: integral component of membrane (GO:0016021);;	--	--	[T]	Signal transduction mechanisms	TraB family	--	T	Signal transduction mechanisms	traB domain-containing protein-like [Cicer arietinum]
MruG042096	321	283	322	77	81	94	7.75745	8.40362	9.16391	2.06122	2.20836	2.55045	7.33378176787768e-24	-1.87599	down	--	--	--	--	--	--	--	--	--	--	--	glycine-rich cell wall structural protein 2 [Medicago truncatula]
MruG039348	82	59	80	2604	2243	2613	0.79929	0.711394	0.924093	28.6115	25.109	28.7754	0	4.87255788064112	up	--	--	Cellular Component: nuclear chromosome (GO:0000228);; Biological Process: mitotic cell cycle (GO:0000278);; Cellular Component: condensed chromosome (GO:0000793);; Cellular Component: condensed nuclear chromosome (GO:0000794);; Cellular Component: nuclear cohesin complex (GO:0000798);; Biological Process: sister chromatid segregation (GO:0000819);; Molecular Function: molecular_function (GO:00036…	K06670|1.0e-16|dzi:111287961|K06670 cohesin complex subunit SCC1 | (RefSeq) sister chromatid cohesion 1 protein 3-like	--	[D]	Cell cycle control, cell division, chromosome partitioning	N terminus of Rad21 / Rec8 like protein	Sister chromatid cohesion 1 protein 4 OS=Arabidopsis thaliana OX=3702 GN=SYN4 PE=2 SV=1	D	Cell cycle control, cell division, chromosome partitioning	hypothetical protein TSUD_301060 [Trifolium subterraneum]
MruG005077	45	50	70	26	13	11	0.835919	1.15434	1.56032	0.542638	0.268289	0.225172	0.00025475905510654	-1.39084	down	--	--	Molecular Function: alcohol O-acetyltransferase activity (GO:0004026);;	K13065|3.8e-249|mtr:MTR_1g094790|K13065 shikimate O-hydroxycinnamoyltransferase [EC:2.3.1.133] | (RefSeq) HXXXD-type acyl-transferase family protein	Phenylpropanoid biosynthesis (ko00940);; Flavonoid biosynthesis (ko00941);; Stilbenoid, diarylheptanoid and gingerol biosynthesis (ko00945)	--	--	Transferase family	Salutaridinol 7-O-acetyltransferase OS=Papaver somniferum OX=3469 GN=SALAT PE=1 SV=1	S	Function unknown	vinorine synthase [Medicago truncatula]
Medicago_ruthenica_newGene_13391	73	109	67	234	227	207	1.20275	2.20231	1.29862	4.31768	4.26879	3.83245	2.21505022971787e-07	1.20739952957015	up	--	--	Cellular Component: nucleus (GO:0005634);;	K10752|5.8e-188|mtr:MTR_4g073080|K10752 histone-binding protein RBBP4 | (RefSeq) nucleosome/chromatin assembly factor group protein	--	[B]	Chromatin structure and dynamics	Histone-binding protein RBBP4 or subunit C of CAF1 complex	WD-40 repeat-containing protein MSI3 OS=Arabidopsis thaliana OX=3702 GN=MSI3 PE=1 SV=2	B	Chromatin structure and dynamics	WD-40 repeat-containing protein MSI3 [Medicago truncatula]
MruG049089	11	5	11	57	80	66	0.17443	0.091679	0.21967	1.10377	1.56763	1.27761	6.0718299990262e-09	2.12726577930372	up	--	--	--	--	--	--	--	Plant transposase (Ptta/En/Spm family)	--	--	--	hypothetical protein TSUD_403200 [Trifolium subterraneum]
MruG030777	9	7	7	83	113	78	0.550197	0.495818	0.513389	5.94904	8.29802	5.64591	6.99900968485707e-15	2.69803390322627	up	--	--	Cellular Component: cellular_component (GO:0005575);; Cellular Component: intracellular (GO:0005622);; Cellular Component: cell (GO:0005623);; Cellular Component: nucleus (GO:0005634);; Cellular Component: cytoplasm (GO:0005737);; Cellular Component: organelle (GO:0043226);; Cellular Component: membrane-bounded organelle (GO:0043227);; Cellular Component: intracellular organelle (GO:0043229);; Ce…	--	--	--	--	--	--	S	Function unknown	hypothetical protein PHAVU_010G092100g [Phaseolus vulgaris]
MruG022006	116	83	131	28	27	46	2.33871	2.04228	3.1148	0.628206	0.611974	1.03249	2.32244753493507e-07	-1.55262	down	--	--	Molecular Function: protein binding (GO:0005515);;	--	--	--	--	Leucine rich repeat	Leucine-rich repeat extensin-like protein 6 OS=Arabidopsis thaliana OX=3702 GN=LRX6 PE=2 SV=1	S	Function unknown	leucine-rich repeat extensin-like protein 4 [Medicago truncatula]
MruG031114	44	39	32	11	11	21	0.638932	0.703271	0.547083	0.175174	0.173634	0.340739	0.00635589258172243	-1.09964	down	--	--	Molecular Function: zinc ion binding (GO:0008270);;	K05849|1.5e-77|tcc:18613571|K05849 solute carrier family 8 (sodium/calcium exchanger) | (RefSeq) uncharacterized LOC18613571	--	[R]	General function prediction only	PPR repeat	Pentatricopeptide repeat-containing protein At5g48910 OS=Arabidopsis thaliana OX=3702 GN=PCMP-H38 PE=2 SV=1	S	Function unknown	pentatricopeptide repeat-containing protein At1g08070, chloroplastic-like [Arachis duranensis]
MruG003311	587	500	404	237	210	255	9.76229	10.2234	7.91133	4.40637	3.97132	4.74924	2.58531525525408e-15	-1.14225	down	--	--	Cellular Component: nucleus (GO:0005634);; Molecular Function: protein dimerization activity (GO:0046983);;	K16189|1.6e-49|psom:113281592|K16189 phytochrome-interacting factor 4 | (RefSeq) transcription factor PIF4-like isoform X1	Plant hormone signal transduction (ko04075)	--	--	Helix-loop-helix DNA-binding domain	Transcription factor PIF1 OS=Arabidopsis thaliana OX=3702 GN=PIF1 PE=1 SV=1	K	Transcription	transcription factor PIF1 [Medicago truncatula]
MruG043950	311	268	206	47	61	52	3.00771	3.18986	2.34893	0.50934	0.666592	0.558482	3.1607651121529e-25	-2.21734	down	--	--	Molecular Function: translation initiation factor activity (GO:0003743);; Biological Process: gene silencing by RNA (GO:0031047);;	K11593|0.0e+00|mtr:MTR_4g113200|K11593 eukaryotic translation initiation factor 2C | (RefSeq) eukaryotic translation initiation factor 2c	--	[J]	Translation, ribosomal structure and biogenesis	Piwi domain	Protein argonaute PNH1 OS=Oryza sativa subsp. japonica OX=39947 GN=PHN1 PE=2 SV=1	J	Translation, ribosomal structure and biogenesis	protein argonaute PNH1 [Medicago truncatula]
MruG026733	0	0	0	43	33	32	0	0	0	2.57964	2.01056	1.88107	1.24796729478969e-10	2.74376961521771	up	--	--	Molecular Function: mRNA binding (GO:0003729);; Cellular Component: nucleus (GO:0005634);; Biological Process: production of miRNAs involved in gene silencing by miRNA (GO:0035196);;	K13108|4.7e-85|mtr:MTR_3g049440|K13108 smad nuclear-interacting protein 1 | (RefSeq) smad/FHA domain protein	--	[T]	Signal transduction mechanisms	FHA domain	FHA domain-containing protein DDL OS=Arabidopsis thaliana OX=3702 GN=DDL PE=1 SV=1	T	Signal transduction mechanisms	FHA domain-containing protein DDL isoform X2 [Medicago truncatula]
Medicago_ruthenica_newGene_1775	0	0	0	145	144	131	0	0	0	1.47236	1.47168	1.34738	1.32930105370816e-36	4.7201440679506	up	--	--	--	K17086|1.6e-50|fve:101300290|K17086 transmembrane 9 superfamily member 2/4 | (RefSeq) uncharacterized LOC101300290	--	--	--	MULE transposase domain	--	--	--	hypothetical protein TSUD_415090 [Trifolium subterraneum]
MruG042657	88	71	75	11	13	7	0.747813	0.743777	0.75065	0.101151	0.120031	0.060421	3.50967822317145e-12	-2.37811	down	--	--	Biological Process: intracellular protein transport (GO:0006886);; Biological Process: vesicle-mediated transport (GO:0016192);;	K20183|0.0e+00|mtr:MTR_8g077680|K20183 Vam6/Vps39-like protein vacuolar protein sorting-associated protein 39 | (RefSeq) vam6/Vps39-like protein	--	[U]	Intracellular trafficking, secretion, and vesicular transport	Vacuolar sorting protein 39 domain 2	Vacuolar sorting protein 39 OS=Arabidopsis thaliana OX=3702 GN=VPS39 PE=1 SV=1	U	Intracellular trafficking, secretion, and vesicular transport	vam6/Vps39-like protein [Medicago truncatula]
MruG019257	386	283	290	162	136	184	7.08181	6.37303	6.26239	3.31173	2.83433	3.78413	1.13628416896154e-09	-1.03613	down	--	--	Cellular Component: exocyst (GO:0000145);; Biological Process: exocytosis (GO:0006887);; Biological Process: protein transport (GO:0015031);;	K07195|3.4e-59|crb:17900257|K07195 exocyst complex component 7 | (RefSeq) exocyst complex component EXO70B2	--	[U]	Intracellular trafficking, secretion, and vesicular transport	Exo70 exocyst complex subunit	Exocyst complex component EXO70B1 OS=Arabidopsis thaliana OX=3702 GN=EXO70B1 PE=1 SV=1	U	Intracellular trafficking, secretion, and vesicular transport	hypothetical protein TSUD_246070 [Trifolium subterraneum]
MruG042872	174	136	135	416	294	395	3.83798	3.69627	3.50339	10.2879	7.41046	9.78935	1.68614483512566e-11	1.16770604979456	up	--	--	Molecular Function: thiol-dependent ubiquitinyl hydrolase activity (GO:0036459);;	K13717|3.3e-201|mtr:MTR_4g094860|K13717 OTU domain-containing protein 3 [EC:3.4.19.12] | (RefSeq) OTU-like cysteine protease family protein	--	[TO]	Signal transduction mechanisms;; Posttranslational modification, protein turnover, chaperones	OTU-like cysteine protease	OVARIAN TUMOR DOMAIN-containing deubiquitinating enzyme 7 OS=Arabidopsis thaliana OX=3702 GN=OTU7 PE=1 SV=2	--	--	OTU domain-containing protein 3 isoform X1 [Medicago truncatula]
Medicago_ruthenica_newGene_2599	525	406	376	0	0	0	9.43498	8.9	7.4369	0	0	0	1.67283162621905e-83	-6.42364	down	--	--	Cellular Component: integral component of membrane (GO:0016021);;	--	--	--	--	--	--	--	--	transmembrane protein, putative [Medicago truncatula]
MruG043292	60	65	58	29	15	30	5.37295	7.16055	6.11021	2.8475	1.52583	2.94022	0.00119158419962044	-1.14192	down	--	--	Molecular Function: calcium ion binding (GO:0005509);; Molecular Function: calmodulin binding (GO:0005516);; Molecular Function: ATP binding (GO:0005524);; Cellular Component: nucleus (GO:0005634);; Cellular Component: cytoplasm (GO:0005737);; Cellular Component: plasma membrane (GO:0005886);; Molecular Function: calcium-dependent protein serine/threonine kinase activity (GO:0009931);; Biological…	K13412|6.5e-34|mtr:MTR_4g107490|K13412 calcium-dependent protein kinase [EC:2.7.11.1] | (RefSeq) calmodulin-domain kinase CDPK protein	Plant-pathogen interaction (ko04626)	[T]	Signal transduction mechanisms	EF hand	Calcium-dependent protein kinase 30 OS=Arabidopsis thaliana OX=3702 GN=CPK30 PE=1 SV=1	T	Signal transduction mechanisms	calcium-dependent protein kinase 30 [Medicago truncatula]
MruG044935	0	0	0	59	53	58	0	0	0	1.65118	1.52299	1.64233	8.91289275382091e-17	3.41417902944553	up	--	--	Molecular Function: mRNA binding (GO:0003729);; Cellular Component: nucleus (GO:0005634);; Cellular Component: cytoplasm (GO:0005737);; Biological Process: regulation of gene expression (GO:0010468);;	K21444|7.3e-136|mtr:MTR_4g127380|K21444 poly(rC)-binding protein 3/4 | (RefSeq) poly(rC)-binding-like protein	--	[AR]	RNA processing and modification;; General function prediction only	KH domain	RNA-binding KH domain-containing protein PEPPER OS=Arabidopsis thaliana OX=3702 GN=PEP PE=1 SV=1	A	RNA processing and modification	RNA-binding KH domain-containing protein PEPPER [Medicago truncatula]
MruG022673	175	100	166	390	404	362	4.13208	2.88852	4.60758	10.324	10.8988	9.58665	3.70937388218776e-12	1.24331167356162	up	[H]	Coenzyme transport and metabolism	Molecular Function: O-methyltransferase activity (GO:0008171);; Molecular Function: S-adenosylmethionine-dependent methyltransferase activity (GO:0008757);; Biological Process: aromatic compound biosynthetic process (GO:0019438);; Biological Process: methylation (GO:0032259);; Molecular Function: protein dimerization activity (GO:0046983);;	K13259|2.0e-195|mtr:MTR_4g088200|K13259 2,7,4'-trihydroxyisoflavanone 4'-O-methyltransferase / isoflavone 4'-O-methyltransferase [EC:2.1.1.212 2.1.1.46] | (RefSeq) isoflavone-7-O-methyltransferase	Isoflavonoid biosynthesis (ko00943)	[R]	General function prediction only	O-methyltransferase domain	(+)-6a-hydroxymaackiain 3-O-methyltransferase 1 OS=Pisum sativum OX=3888 GN=HMM1 PE=1 SV=1	S	Function unknown	isoflavone 4'-O-methyltransferase isoform X2 [Medicago truncatula]
MruG027464	2661	2079	2444	1296	1436	1018	28.8574	27.7439	31.2415	15.7408	17.7702	12.3843	2.2968350616198e-25	-1.01798	down	[E]	Amino acid transport and metabolism	Molecular Function: metalloendopeptidase activity (GO:0004222);; Biological Process: proteolysis (GO:0006508);; Biological Process: peptide metabolic process (GO:0006518);; Cellular Component: chloroplast (GO:0009507);; Molecular Function: metal ion binding (GO:0046872);;	K01414|0.0e+00|mtr:MTR_5g030940|K01414 oligopeptidase A [EC:3.4.24.70] | (RefSeq) zincin-like metalloprotease family protein	--	[O]	Posttranslational modification, protein turnover, chaperones	Peptidase family M3	Organellar oligopeptidase A, chloroplastic/mitochondrial OS=Arabidopsis thaliana OX=3702 GN=OOP PE=1 SV=1	O	Posttranslational modification, protein turnover, chaperones	probable cytosolic oligopeptidase A [Medicago truncatula]
MruG039035	96	89	86	226	219	226	14.7953	16.8387	15.7182	39.1206	38.691	39.324	8.85208317276633e-09	1.14218464303297	up	[S]	Function unknown	Cellular Component: integral component of membrane (GO:0016021);;	--	--	[R]	General function prediction only	Proteolipid membrane potential modulator	Hydrophobic protein RCI2B OS=Arabidopsis thaliana OX=3702 GN=RCI2B PE=2 SV=1	S	Function unknown	hydrophobic protein RCI2B [Medicago truncatula]
MruG014207	590	477	417	2181	2041	1949	2.9585	2.94206	2.46772	12.263	11.6948	10.9844	7.92234447343108e-120	1.94602591989805	up	--	--	Biological Process: GPI anchor biosynthetic process (GO:0006506);; Cellular Component: integral component of membrane (GO:0016021);; Molecular Function: phosphatidylinositol N-acetylglucosaminyltransferase activity (GO:0017176);; Molecular Function: ADP binding (GO:0043531);;	K13459|1.9e-91|egu:105052742|K13459 disease resistance protein RPS2 | (RefSeq) disease resistance protein At4g27190-like	Plant-pathogen interaction (ko04626)	[T]	Signal transduction mechanisms	NB-ARC domain	Disease resistance protein SUMM2 OS=Arabidopsis thaliana OX=3702 GN=SUMM2 PE=1 SV=1	T	Signal transduction mechanisms	LRR and NB-ARC domain disease resistance protein, putative [Medicago truncatula]
MruG006773	26	15	11	64	69	33	0.534172	0.360834	0.262867	1.45832	1.60837	0.746326	0.00171319691596193	1.20967037332679	up	--	--	Molecular Function: protein binding (GO:0005515);;	K11843|1.3e-09|aip:110267024|K11843 ubiquitin carboxyl-terminal hydrolase 14 [EC:3.4.19.12] | (RefSeq) FBD-associated F-box protein At4g10400-like	--	--	--	FBD	F-box/FBD/LRR-repeat protein At1g16930 OS=Arabidopsis thaliana OX=3702 GN=At1g16930 PE=2 SV=1	--	--	hypothetical protein TSUD_390590 [Trifolium subterraneum]
MruG003742	61	76	48	3	2	0	1.19958	1.83447	1.11215	0.044104	0.022517	0	1.01530014375381e-15	-3.18327	down	--	--	Molecular Function: nucleic acid binding (GO:0003676);; Cellular Component: nucleus (GO:0005634);; Biological Process: regulation of transcription, DNA-templated (GO:0006355);; Molecular Function: zinc ion binding (GO:0008270);;	K08853|2.1e-66|adu:107458808|K08853 AP2-associated kinase [EC:2.7.11.1] | (RefSeq) protein FAR1-RELATED SEQUENCE 5	--	--	--	SWIM zinc finger	Protein FAR1-RELATED SEQUENCE 7 OS=Arabidopsis thaliana OX=3702 GN=FRS7 PE=2 SV=1	S	Function unknown	hypothetical protein TSUD_352810 [Trifolium subterraneum]
Medicago_ruthenica_newGene_859	155	136	188	0	0	1	4.0584	3.96649	5.29523	0	0	0.021683	7.61342579272497e-42	-4.92611	down	--	--	--	K03549|8.3e-32|jre:108997955|K03549 KUP system potassium uptake protein | (RefSeq) potassium transporter 19-like	--	--	--	Transposase-associated domain	--	S	Function unknown	uncharacterized protein LOC101498999 [Cicer arietinum]
MruG028463	227	201	176	468	443	460	4.2879	4.67945	3.91571	9.94078	9.57282	9.78638	7.62355994666222e-14	1.05776782080944	up	--	--	Biological Process: Group II intron splicing (GO:0000373);; Biological Process: RNA splicing, via transesterification reactions (GO:0000375);; Biological Process: RNA splicing, via transesterification reactions with bulged adenosine as nucleophile (GO:0000377);; Molecular Function: molecular_function (GO:0003674);; Molecular Function: nucleic acid binding (GO:0003676);; Molecular Function: RNA bi…	K15111|7.4e-35|spen:107015750|K15111 solute carrier family 25 (mitochondrial S-adenosylmethionine transporter), member 26 | (RefSeq) LOW QUALITY PROTEIN: protein MITOFERRINLIKE 1, chloroplastic	--	--	--	Plant organelle RNA recognition domain	Protein WHAT'S THIS FACTOR 1 homolog, chloroplastic OS=Arabidopsis thaliana OX=3702 GN=At4g01037 PE=3 SV=1	S	Function unknown	protein WHAT'S THIS FACTOR 1 homolog [Medicago truncatula]
MruG003889	451	301	361	1011	951	940	10.3087	8.45756	9.72611	25.8917	24.8273	24.1455	4.72644285899903e-33	1.27433471746185	up	[Q]	Secondary metabolites biosynthesis, transport and catabolism	Molecular Function: metal ion binding (GO:0046872);; Molecular Function: desacetoxyvindoline 4-hydroxylase activity (GO:0050590);; Molecular Function: dioxygenase activity (GO:0051213);;	K13229|2.6e-81|sita:101778204|K13229 2,4-dihydroxy-1,4-benzoxazin-3-one-glucoside dioxygenase [EC:1.14.11.59] | (RefSeq) DIBOA-glucoside dioxygenase BX6	Benzoxazinoid biosynthesis (ko00402)	[QR]	Secondary metabolites biosynthesis, transport and catabolism;; General function prediction only	2OG-Fe(II) oxygenase superfamily	1-aminocyclopropane-1-carboxylate oxidase homolog 1 OS=Arabidopsis thaliana OX=3702 GN=At1g06620 PE=2 SV=1	Q	Secondary metabolites biosynthesis, transport and catabolism	1-aminocyclopropane-1-carboxylate oxidase homolog 1 [Medicago truncatula]
MruG009755	687	523	518	1484	1368	1481	80.3043	75.2318	71.3604	194.25	182.48	194.358	8.29300157829138e-48	1.2242333381617	up	--	--	Cellular Component: plasma membrane (GO:0005886);; Cellular Component: integral component of membrane (GO:0016021);;	--	--	--	--	Cysteine-rich TM module stress tolerance	--	S	Function unknown	cysteine-rich TM module stress tolerance protein [Medicago truncatula]
MruG004626	202	195	184	547	598	566	4.4246	5.25357	4.75794	13.4709	15.0087	13.9601	2.89784199732958e-25	1.42031588158886	up	--	--	--	K08176|1.4e-18|osa:107280013|K08176 MFS transporter, PHS family, inorganic phosphate transporter | (RefSeq) uncharacterized protein LOC107280013	--	--	--	--	--	O	Posttranslational modification, protein turnover, chaperones	uncharacterized protein LOC11414442 [Medicago truncatula]
MruG032085	0	0	0	56	45	54	0	0	0	0.885929	0.723111	0.865881	2.84435007491985e-15	3.27189	up	[E]	Amino acid transport and metabolism	Cellular Component: integral component of membrane (GO:0016021);; Molecular Function: transmembrane transporter activity (GO:0022857);;	K14638|2.8e-263|ccaj:109802747|K14638 solute carrier family 15 (peptide/histidine transporter), member 3/4 | (RefSeq) protein NRT1/ PTR FAMILY 7.2-like	--	[E]	Amino acid transport and metabolism	POT family	Protein NRT1/ PTR FAMILY 7.3 OS=Arabidopsis thaliana OX=3702 GN=NPF7.3 PE=1 SV=2	E	Amino acid transport and metabolism	protein NRT1/ PTR FAMILY 7.3 [Medicago truncatula]
MruG034655	1315	1129	1050	597	520	546	30.4901	32.2061	28.6822	15.4851	13.7403	14.1946	1.18603147215104e-36	-1.15174	down	--	--	Cellular Component: nucleus (GO:0005634);; Biological Process: signal transduction (GO:0007165);; Biological Process: response to abscisic acid (GO:0009737);; Biological Process: negative regulation of transcription, DNA-templated (GO:0045892);;	--	--	--	--	Ethylene-responsive binding factor-associated repression	Ninja-family protein AFP3 OS=Arabidopsis thaliana OX=3702 GN=AFP3 PE=1 SV=1	S	Function unknown	ninja-family protein AFP3 [Medicago truncatula]
MruG008826	37	53	44	0	0	0	0.795815	1.40358	1.11079	0	0	0	2.76093874443061e-14	-3.17872	down	--	--	Molecular Function: double-stranded DNA binding (GO:0003690);; Biological Process: regulation of transcription, DNA-templated (GO:0006355);; Cellular Component: chloroplast (GO:0009507);; Biological Process: chloroplast organization (GO:0009658);; Biological Process: developmental process (GO:0032502);;	K15032|2.5e-164|mtr:MTR_2g437260|K15032 mTERF domain-containing protein, mitochondrial | (RefSeq) mTERF protein	--	[KR]	Transcription;; General function prediction only	mTERF	--	S	Function unknown	uncharacterized protein LOC25488171 [Medicago truncatula]
MruG009003	61	70	67	218	166	172	1.22016	1.71364	1.56404	4.89656	3.79928	3.87285	5.8376094051023e-08	1.27024577739671	up	[T]	Signal transduction mechanisms	Molecular Function: protein serine/threonine kinase activity (GO:0004674);; Molecular Function: ATP binding (GO:0005524);; Cellular Component: integral component of membrane (GO:0016021);;	K13416|6.1e-47|ccaj:109804867|K13416 brassinosteroid insensitive 1-associated receptor kinase 1 [EC:2.7.10.1 2.7.11.1] | (RefSeq) BRASSINOSTEROID INSENSITIVE 1-associated receptor kinase 1-like	MAPK signaling pathway - plant (ko04016);; Plant hormone signal transduction (ko04075);; Plant-pathogen interaction (ko04626)	--	--	Protein kinase domain	G-type lectin S-receptor-like serine/threonine-protein kinase At5g24080 OS=Arabidopsis thaliana OX=3702 GN=At5g24080 PE=2 SV=1	T	Signal transduction mechanisms	LEAF RUST 10 DISEASE-RESISTANCE LOCUS RECEPTOR-LIKE PROTEIN KINASE-like 2.2 isoform X1 [Medicago truncatula]
MruG050232	67	52	77	17	10	16	6.1409	5.81293	8.23476	1.68328	1.00837	1.60821	3.30661299717621e-07	-1.80099	down	--	--	--	--	--	--	--	Cotton fibre expressed protein	--	S	Function unknown	uncharacterized protein LOC25491321 [Medicago truncatula]
MruG018999	291	154	176	105	67	98	5.14496	3.33583	3.66772	2.07353	1.34025	1.9437	5.35531246783812e-07	-1.17298	down	--	--	Molecular Function: transcription factor activity, sequence-specific DNA binding (GO:0003700);; Cellular Component: nucleus (GO:0005634);; Molecular Function: sequence-specific DNA binding (GO:0043565);;	K13424|4.2e-254|mtr:MTR_4g013260|K13424 WRKY transcription factor 33 | (RefSeq) WRKY transcription factor	MAPK signaling pathway - plant (ko04016);; Plant-pathogen interaction (ko04626)	--	--	WRKY DNA -binding domain	Probable WRKY transcription factor 33 OS=Arabidopsis thaliana OX=3702 GN=WRKY33 PE=1 SV=2	K	Transcription	probable WRKY transcription factor 33 [Medicago truncatula]
Medicago_ruthenica_newGene_4471	292	306	309	117	101	105	11.1292	14.3713	13.862	4.96691	4.35761	4.49076	1.78872304417868e-16	-1.51827	down	--	--	Biological Process: signal transduction (GO:0007165);;	K13459|2.3e-42|dzi:111275814|K13459 disease resistance protein RPS2 | (RefSeq) probable disease resistance protein At1g61300	Plant-pathogen interaction (ko04626)	--	--	TIR domain	Disease resistance protein RPV1 OS=Vitis rotundifolia OX=103349 GN=RPV1 PE=1 SV=1	O	Posttranslational modification, protein turnover, chaperones	uncharacterized protein LOC11419911 [Medicago truncatula]
MruG050015	496	305	290	177	187	166	6.74243	5.0889	4.63418	2.68839	2.89211	2.52052	6.51433294056227e-10	-1.06802	down	[T]	Signal transduction mechanisms	Molecular Function: acid phosphatase activity (GO:0003993);; Molecular Function: metal ion binding (GO:0046872);;	K22390|0.0e+00|mtr:MTR_4g103520|K22390 acid phosphatase type 7 | (RefSeq) inactive purple acid phosphatase-like protein	--	[G]	Carbohydrate transport and metabolism	Fn3-like domain from Purple Acid Phosphatase	Probable inactive purple acid phosphatase 27 OS=Arabidopsis thaliana OX=3702 GN=PAP27 PE=2 SV=1	G	Carbohydrate transport and metabolism	probable inactive purple acid phosphatase 27 [Medicago truncatula]
MruG018485	349	267	246	116	105	92	5.60886	5.29038	4.66129	2.07539	1.92699	1.65043	7.26392444796774e-16	-1.4737	down	[G]	Carbohydrate transport and metabolism	Molecular Function: endo-1,4-beta-xylanase activity (GO:0031176);; Biological Process: xylan catabolic process (GO:0045493);;	K01181|4.1e-77|nta:107811288|K01181 endo-1,4-beta-xylanase [EC:3.2.1.8] | (RefSeq) probable endo-1,4-beta-xylanase C	--	--	--	Glycosyl hydrolase family 10	Endo-1,4-beta-xylanase 5 OS=Arabidopsis thaliana OX=3702 GN=XYN5 PE=3 SV=1	G	Carbohydrate transport and metabolism	uncharacterized protein LOC11417255 isoform X2 [Medicago truncatula]
MruG002139	42	52	47	139	110	125	0.583285	0.885123	0.7712	2.17507	1.74976	1.96373	1.94918031925666e-05	1.15755485155338	up	[L]	Replication, recombination and repair	Molecular Function: deoxyribodipyrimidine photo-lyase activity (GO:0003904);; Molecular Function: blue light photoreceptor activity (GO:0009882);;	K12119|0.0e+00|mtr:MTR_1g043190|K12119 cryptochrome 2 | (RefSeq) cryptochrome 2B apoprotein	Circadian rhythm - plant (ko04712)	[LT]	Replication, recombination and repair;; Signal transduction mechanisms	FAD binding domain of DNA photolyase	Cryptochrome-2 OS=Arabidopsis thaliana OX=3702 GN=CRY2 PE=1 SV=2	--	--	cryptochrome-1 [Medicago truncatula]
MruG004004	2970	2403	2478	1092	1167	1144	94.233	93.8224	92.6734	38.8065	42.2529	40.7235	3.34040240968117e-93	-1.29115	down	--	--	Cellular Component: nucleosome (GO:0000786);; Molecular Function: DNA binding (GO:0003677);; Cellular Component: nucleus (GO:0005634);; Biological Process: nucleosome assembly (GO:0006334);; Cellular Component: host cell nucleus (GO:0042025);;	K11275|1.4e-57|mtr:MTR_1g070390|K11275 histone H1/5 | (RefSeq) linker histone H1 and h5 family protein	--	--	--	linker histone H1 and H5 family	Histone H1 OS=Pisum sativum OX=3888 PE=2 SV=1	B	Chromatin structure and dynamics	unknown [Medicago truncatula]
MruG039250	69	55	45	0	2	0	1.3582	1.34305	1.04357	0	0.041685	0	2.20459374345858e-16	-3.32154	down	--	--	Molecular Function: aspartic-type endopeptidase activity (GO:0004190);; Biological Process: proteolysis (GO:0006508);; Biological Process: protein catabolic process (GO:0030163);;	K22683|7.6e-37|gmx:100783825|K22683 aspartyl protease family protein [EC:3.4.23.-] | (RefSeq) aspartyl protease family protein 2	--	[O]	Posttranslational modification, protein turnover, chaperones	Xylanase inhibitor N-terminal	Protein ASPARTIC PROTEASE IN GUARD CELL 1 OS=Arabidopsis thaliana OX=3702 GN=ASPG1 PE=1 SV=1	O	Posttranslational modification, protein turnover, chaperones	aspartic proteinase nepenthesin-1 [Medicago truncatula]
MruG017124	12	4	13	63	34	39	0.179789	0.078881	0.234701	1.13346	0.616534	0.700963	0.000275715049675105	1.4799757166726	up	[E]	Amino acid transport and metabolism	Biological Process: amino acid transport (GO:0006865);; Cellular Component: integral component of membrane (GO:0016021);; Molecular Function: transmembrane transporter activity (GO:0022857);;	K19564|6.2e-49|qsu:111984493|K19564 choline transport protein | (RefSeq) choline transport protein-like	--	[E]	Amino acid transport and metabolism	Amino acid permease	Amino-acid permease BAT1 OS=Arabidopsis thaliana OX=3702 GN=BAT1 PE=2 SV=2	E	Amino acid transport and metabolism	amino-acid permease BAT1 homolog [Medicago truncatula]
MruG003690	8	6	11	59	46	44	0.337275	0.297232	0.517344	2.76055	2.20326	2.07021	4.96058978428645e-06	1.77404024873191	up	--	--	Cellular Component: nucleolus (GO:0005730);; Biological Process: rRNA processing (GO:0006364);;	K14794|1.1e-81|mtr:MTR_1g072970|K14794 ribosomal RNA-processing protein 12 | (RefSeq) RRP12-like protein	--	[S]	Function unknown	NUC173 domain	--	Z	Cytoskeleton	RRP12-like protein [Medicago truncatula]
MruG028826	231	138	175	24	14	29	2.50173	1.837	2.23143	0.287092	0.171366	0.351603	4.95121599051902e-24	-2.73264	down	[G]	Carbohydrate transport and metabolism	Molecular Function: hydrolase activity, hydrolyzing O-glycosyl compounds (GO:0004553);; Molecular Function: xylan 1,4-beta-xylosidase activity (GO:0009044);; Cellular Component: plant-type cell wall (GO:0009505);; Biological Process: arabinan catabolic process (GO:0031222);; Biological Process: xylan catabolic process (GO:0045493);; Molecular Function: alpha-L-arabinofuranosidase activity (GO:004…	K15920|2.9e-212|gra:105780678|K15920 xylan 1,4-beta-xylosidase [EC:3.2.1.37] | (RefSeq) probable beta-D-xylosidase 5	Amino sugar and nucleotide sugar metabolism (ko00520)	--	--	Glycosyl hydrolase family 3 C-terminal domain	Probable beta-D-xylosidase 7 OS=Arabidopsis thaliana OX=3702 GN=BXL7 PE=2 SV=2	G	Carbohydrate transport and metabolism	glycoside hydrolase family 3 amino-terminal domain protein [Medicago truncatula]
MruG021997	578	440	373	1098	903	993	21.8079	20.4385	16.592	46.4297	38.9121	42.0963	4.64623333080706e-19	1.00160577912915	up	--	--	Molecular Function: diacylglycerol O-acyltransferase activity (GO:0004144);; Cellular Component: plasma membrane (GO:0005886);; Biological Process: triglyceride biosynthetic process (GO:0019432);; Molecular Function: long-chain-alcohol O-fatty-acyltransferase activity (GO:0047196);;	K20098|9.7e-68|mtr:MTR_4g078460|K20098 DNA excision repair protein ERCC-6-like 2 [EC:3.6.4.-] | (RefSeq) DNA repair and recombination RAD26-like protein, putative	--	--	--	Wax ester synthase-like Acyl-CoA acyltransferase domain	--	--	--	O-acyltransferase WSD1 [Medicago truncatula]
MruG044191	200	181	168	35	67	38	6.54873	7.29229	6.48774	1.27486	2.4781	1.39572	2.36937232188135e-13	-1.8608	down	--	--	--	K22068|3.2e-14|mdm:103414862|K22068 iron-sulfur cluster assembly enzyme ISCU, mitochondrial | (RefSeq) iron-sulfur cluster assembly protein 1-like	--	--	--	--	--	S	Function unknown	uncharacterized protein LOC11443703 [Medicago truncatula]
MruG034942	958	773	768	250	218	214	17.0014	16.8673	16.0582	4.9607	4.39672	4.2621	5.19421438296147e-64	-1.92854	down	[T]	Signal transduction mechanisms	Molecular Function: protein kinase activity (GO:0004672);; Molecular Function: ATP binding (GO:0005524);; Cellular Component: integral component of membrane (GO:0016021);;	K00924|3.5e-51|mus:103997063|K00924 kinase [EC:2.7.1.-] | (RefSeq) receptor-like protein kinase HSL1	--	--	--	Protein kinase domain	Probably inactive leucine-rich repeat receptor-like protein kinase At3g28040 OS=Arabidopsis thaliana OX=3702 GN=At3g28040 PE=1 SV=1	T	Signal transduction mechanisms	putative inactive LRR receptor-like protein kinase [Trifolium pratense]
MruG034360	18906	15130	15895	8887	9115	8515	886.827	873.316	878.675	466.836	487.836	448.343	3.60868254964114e-185	-1.00392	down	[G]	Carbohydrate transport and metabolism	Molecular Function: monooxygenase activity (GO:0004497);; Cellular Component: chloroplast (GO:0009507);; Biological Process: photorespiration (GO:0009853);; Biological Process: carbon fixation (GO:0015977);; Biological Process: photosynthesis (GO:0015979);; Molecular Function: ribulose-bisphosphate carboxylase activity (GO:0016984);;	K01602|4.4e-95|mtr:MTR_7g007200|K01602 ribulose-bisphosphate carboxylase small chain [EC:4.1.1.39] | (RefSeq) ribulose bisphosphate carboxylase small chain	Glyoxylate and dicarboxylate metabolism (ko00630);; Carbon fixation in photosynthetic organisms (ko00710);; Carbon metabolism (ko01200)	--	--	Ribulose bisphosphate carboxylase, small chain	Ribulose bisphosphate carboxylase small chain 3A, chloroplastic OS=Pisum sativum OX=3888 GN=RBCS-3A PE=1 SV=1	E	Amino acid transport and metabolism	ribulose bisphosphate carboxylase small chain 3A, chloroplastic-like [Medicago truncatula]
MruG021502	26	49	54	98	120	118	2.34025	5.44726	5.68071	9.88509	12.3531	11.9934	0.000654347625510664	1.06911010648324	up	--	--	Biological Process: response to auxin (GO:0009733);;	K14488|5.5e-41|mtr:MTR_4g072250|K14488 SAUR family protein | (RefSeq) SAUR-like auxin-responsive family protein	Plant hormone signal transduction (ko04075)	--	--	Auxin responsive protein	Auxin-induced protein 6B OS=Glycine max OX=3847 PE=2 SV=1	S	Function unknown	SAUR-like auxin-responsive family protein [Medicago truncatula]
MruG046431	158	147	141	45	34	57	1.49408	1.71272	1.56726	0.469842	0.365839	0.59744	1.38245319179823e-10	-1.63528	down	--	--	Molecular Function: translation initiation factor activity (GO:0003743);; Biological Process: gene silencing by RNA (GO:0031047);;	K11593|0.0e+00|mtr:MTR_5g087890|K11593 eukaryotic translation initiation factor 2C | (RefSeq) eukaryotic translation initiation factor 2c, putative	--	[J]	Translation, ribosomal structure and biogenesis	Piwi domain	Protein argonaute 4 OS=Arabidopsis thaliana OX=3702 GN=AGO4 PE=1 SV=2	J	Translation, ribosomal structure and biogenesis	protein argonaute 4 [Medicago truncatula]
MruG021326	57	66	47	174	237	223	0.785934	1.12017	0.751658	2.69092	3.73387	3.46091	2.53146547441623e-12	1.64912743700973	up	--	--	Molecular Function: double-stranded DNA binding (GO:0003690);; Biological Process: regulation of transcription, DNA-templated (GO:0006355);;	K15032|3.6e-266|mtr:MTR_4g070060|K15032 mTERF domain-containing protein, mitochondrial | (RefSeq) transcription termination factor family protein	--	[KR]	Transcription;; General function prediction only	mTERF	Transcription termination factor MTERF2, chloroplastic OS=Arabidopsis thaliana OX=3702 GN=MTERF2 PE=3 SV=1	K	Transcription	putative transcription regulator mTERF family [Medicago truncatula]
Medicago_ruthenica_newGene_7117	290	243	289	82	71	88	7.4711	7.70446	8.80106	2.34153	2.065	2.50857	6.75512945692714e-20	-1.76592	down	--	--	--	--	--	--	--	--	--	--	--	hypothetical protein MTR_7g085520 [Medicago truncatula]
MruG046049	166	149	125	54	74	56	3.19592	3.52453	2.83333	1.14602	1.61355	1.20949	5.31828411345125e-07	-1.23167	down	[O]	Posttranslational modification, protein turnover, chaperones	Molecular Function: ATP binding (GO:0005524);; Cellular Component: cytoplasm (GO:0005737);; Biological Process: response to heat (GO:0009408);; Molecular Function: heat shock protein binding (GO:0031072);; Biological Process: protein refolding (GO:0042026);; Molecular Function: metal ion binding (GO:0046872);; Molecular Function: unfolded protein binding (GO:0051082);; Biological Process: chapero…	K03686|4.0e-243|mtr:MTR_4g023470|K03686 molecular chaperone DnaJ | (RefSeq) DnaJ-class molecular chaperone	--	[O]	Posttranslational modification, protein turnover, chaperones	DnaJ C terminal domain	Chaperone protein dnaJ GFA2, mitochondrial OS=Arabidopsis thaliana OX=3702 GN=GFA2 PE=2 SV=1	O	Posttranslational modification, protein turnover, chaperones	chaperone protein dnaJ GFA2, mitochondrial [Medicago truncatula]
MruG003987	186	128	126	429	393	441	8.13124	6.89259	6.49771	21.0096	19.5952	21.6392	6.6594632311186e-19	1.38624616048254	up	--	--	Molecular Function: electron carrier activity (GO:0009055);; Cellular Component: anchored component of plasma membrane (GO:0046658);;	--	--	--	--	Plastocyanin-like domain	--	S	Function unknown	mavicyanin [Medicago truncatula]
MruG002771	995	820	775	396	413	377	22.2203	22.5423	20.3912	9.90382	10.5162	9.44781	3.88774954828008e-31	-1.19978	down	[R]	General function prediction only	Molecular Function: hydrolase activity (GO:0016787);; Molecular Function: ligase activity (GO:0016874);;	K09680|9.7e-60|nau:109218518|K09680 type II pantothenate kinase [EC:2.7.1.33] | (RefSeq) pantothenate kinase 2-like	Pantothenate and CoA biosynthesis (ko00770)	[E]	Amino acid transport and metabolism	Amidohydrolase	--	E	Amino acid transport and metabolism	protein fluG [Medicago truncatula]
Medicago_ruthenica_newGene_15060	79	49	82	14	10	13	0.797512	0.608382	0.973701	0.154212	0.104174	0.146075	6.762727794563e-09	-2.03461	down	--	--	Cellular Component: nucleus (GO:0005634);; Biological Process: regulation of transcription, DNA-templated (GO:0006355);; Molecular Function: zinc ion binding (GO:0008270);;	K08853|2.9e-56|adu:107458808|K08853 AP2-associated kinase [EC:2.7.11.1] | (RefSeq) protein FAR1-RELATED SEQUENCE 5	--	--	--	--	Protein FAR1-RELATED SEQUENCE 7 OS=Arabidopsis thaliana OX=3702 GN=FRS7 PE=2 SV=1	S	Function unknown	protein FAR1-RELATED SEQUENCE 5-like [Medicago truncatula]
MruG004370	430	287	261	750	657	794	3.7091	3.04113	2.65332	7.25214	6.47312	7.69286	6.19403610876309e-16	1.0636603638171	up	[O]	Posttranslational modification, protein turnover, chaperones	Molecular Function: single-stranded DNA binding (GO:0003697);; Molecular Function: ATP-dependent peptidase activity (GO:0004176);; Molecular Function: serine-type endopeptidase activity (GO:0004252);; Molecular Function: ATP binding (GO:0005524);; Cellular Component: mitochondrial matrix (GO:0005759);; Biological Process: misfolded or incompletely synthesized protein catabolic process (GO:0006515…	K08675|0.0e+00|mtr:MTR_1g084020|K08675 ATP-dependent Lon protease [EC:3.4.21.53] | (RefSeq) Lon-related ATP-dependent protease, putative	--	[O]	Posttranslational modification, protein turnover, chaperones	Lon protease (S16) C-terminal proteolytic domain	Lon protease homolog 1, mitochondrial OS=Arabidopsis thaliana OX=3702 GN=LON1 PE=1 SV=2	O	Posttranslational modification, protein turnover, chaperones	lon protease homolog 1, mitochondrial isoform X1 [Medicago truncatula]
MruG005260	66	34	41	12	10	10	2.80437	1.79223	2.02833	0.556777	0.449915	0.480031	2.45268442777982e-05	-1.62309	down	--	--	--	--	--	--	--	Plant transposase (Ptta/En/Spm family)	--	--	--	uncharacterized protein LOC112421705 [Medicago truncatula]
MruG008996	67	63	58	2	3	8	1.37923	1.5791	1.41004	0.041562	0.059888	0.18455	8.68413982220766e-13	-2.73088	down	--		Molecular Function: protein serine/threonine kinase activity (GO:0004674);; Molecular Function: ATP binding (GO:0005524);; Cellular Component: integral component of membrane (GO:0016021);;	K13416|8.0e-52|sot:102593858|K13416 brassinosteroid insensitive 1-associated receptor kinase 1 [EC:2.7.10.1 2.7.11.1] | (RefSeq) SERK3, SERK3A; BRASSINOSTEROID INSENSITIVE 1-associated receptor kinase 1-like	MAPK signaling pathway - plant (ko04016);; Plant hormone signal transduction (ko04075);; Plant-pathogen interaction (ko04626)	--	--	Protein kinase domain	G-type lectin S-receptor-like serine/threonine-protein kinase At1g34300 OS=Arabidopsis thaliana OX=3702 GN=At1g34300 PE=1 SV=1	T	Signal transduction mechanisms	putative protein kinase RLK-Pelle-RLCK-Os family [Medicago truncatula]
MruG037218	463	330	427	911	848	885	8.74947	7.67158	9.52158	19.2943	18.2997	18.8015	9.5627440383319e-20	1.00580392707298	up	--	--	Biological Process: microtubule cytoskeleton organization (GO:0000226);; Biological Process: mitotic cell cycle (GO:0000278);; Molecular Function: GTPase activity (GO:0003924);; Molecular Function: structural constituent of cytoskeleton (GO:0005200);; Molecular Function: GTP binding (GO:0005525);; Cellular Component: cytoplasm (GO:0005737);; Cellular Component: microtubule (GO:0005874);; Biologic…	K07374|3.7e-260|mtr:MTR_7g085800|K07374 tubulin alpha | (RefSeq) tubulin beta-1 chain	Phagosome (ko04145)	[Z]	Cytoskeleton	Tubulin/FtsZ family, GTPase domain	Tubulin alpha-3 chain OS=Arabidopsis thaliana OX=3702 GN=TUBA3 PE=1 SV=2	Z	Cytoskeleton	tubulin alpha-1 chain [Medicago truncatula]
MruG049112	0	2	0	323	209	180	0	0.024289	0	4.02589	2.64461	2.2441	2.18072497281127e-48	5.15083768742485	up	[QV]	Secondary metabolites biosynthesis, transport and catabolism;; Defense mechanisms	Molecular Function: monooxygenase activity (GO:0004497);; Molecular Function: iron ion binding (GO:0005506);; Cellular Component: endoplasmic reticulum (GO:0005783);; Biological Process: multicellular organism development (GO:0007275);; Biological Process: brassinosteroid homeostasis (GO:0010268);; Cellular Component: integral component of membrane (GO:0016021);; Biological Process: sterol metabo…	K04123|3.3e-208|mtr:MTR_1g032950|K04123 ent-kaurenoic acid monooxygenase [EC:1.14.14.107] | (RefSeq) cytochrome P450 family 88 protein	Diterpenoid biosynthesis (ko00904)	[QI]	Secondary metabolites biosynthesis, transport and catabolism;; Lipid transport and metabolism	Cytochrome P450	Beta-amyrin 11-oxidase OS=Glycyrrhiza uralensis OX=74613 GN=CYP88D6 PE=1 SV=1	Q	Secondary metabolites biosynthesis, transport and catabolism	cytochrome P450 family 88 protein [Medicago truncatula]
MruG029099	49	44	60	19	11	29	0.735076	0.813601	1.06821	0.319151	0.179631	0.478598	0.0030117447613553	-1.13263	down	[V]	Defense mechanisms	Molecular Function: antiporter activity (GO:0015297);; Cellular Component: integral component of membrane (GO:0016021);; Molecular Function: xenobiotic transporter activity (GO:0042910);;	K03327|1.1e-304|mtr:MTR_5g067460|K03327 multidrug resistance protein, MATE family | (RefSeq) MATE efflux family protein	--	[R]	General function prediction only	MatE	Protein DETOXIFICATION 48 OS=Arabidopsis thaliana OX=3702 GN=DTX48 PE=2 SV=1	V	Defense mechanisms	multidrug and toxin extrusion 55 [Medicago truncatula]
MruG008482	306	260	347	115	110	191	14.6328	15.3378	19.5628	6.15304	5.99167	10.2698	7.81403996950009e-08	-1.15526	down	[F]	Nucleotide transport and metabolism	Molecular Function: adenylate kinase activity (GO:0004017);; Molecular Function: ATP binding (GO:0005524);; Cellular Component: nucleus (GO:0005634);; Cellular Component: cytoplasm (GO:0005737);; Molecular Function: ATPase activity (GO:0016887);;	K18532|1.6e-94|mtr:MTR_5g087910|K18532 adenylate kinase [EC:2.7.4.3] | (RefSeq) adenylate kinase, putative	Purine metabolism (ko00230);; Ribosome biogenesis in eukaryotes (ko03008)	[F]	Nucleotide transport and metabolism	AAA domain	Adenylate kinase isoenzyme 6 homolog OS=Arabidopsis thaliana OX=3702 GN=AAK6 PE=1 SV=1	F	Nucleotide transport and metabolism	adenylate kinase, putative [Medicago truncatula]
MruG036408	55	56	57	24	20	32	5.38394	6.7394	6.65996	2.63334	2.21765	3.51461	0.004077004890181	-1.01428	down	--	--	--	--	--	--	--	--	--	--	--	uncharacterized protein LOC25498858 isoform X2 [Medicago truncatula]
MruG037404	202	175	176	546	475	466	3.78609	4.04049	3.87678	11.462	10.1507	9.81342	7.66119469117631e-20	1.29230832220207	up	--	--	Cellular Component: nuclear pore (GO:0005643);; Biological Process: nucleocytoplasmic transport (GO:0006913);;	K14320|5.8e-253|mtr:MTR_7g088540|K14320 aladin | (RefSeq) transducin/WD40 repeat protein	RNA transport (ko03013)	[R]	General function prediction only	Anaphase-promoting complex subunit 4 WD40 domain	Aladin OS=Arabidopsis thaliana OX=3702 GN=AAAS PE=1 SV=1	S	Function unknown	transducin/WD40 repeat protein [Medicago truncatula]
MruG016714	661	557	645	3380	3732	3456	9.41077	9.75303	10.8216	53.9487	60.6927	55.2824	2.28677189935766e-218	2.38736010270335	up	[F]	Nucleotide transport and metabolism	Molecular Function: purine nucleobase transmembrane transporter activity (GO:0005345);; Cellular Component: plasma membrane (GO:0005886);; Biological Process: adenine transport (GO:0015853);; Biological Process: guanine transport (GO:0015854);; Cellular Component: integral component of membrane (GO:0016021);;	K06901|0.0e+00|mtr:MTR_3g094320|K06901 adenine/guanine/hypoxanthine permease | (RefSeq) adenine/guanine permease AZG2-like protein	--	--	--	Permease family	Adenine/guanine permease AZG1 OS=Arabidopsis thaliana OX=3702 GN=AZG1 PE=2 SV=1	S	Function unknown	adenine/guanine permease AZG1 [Medicago truncatula]
MruG028780	215	154	112	87	60	61	7.18079	6.34217	4.38897	3.2545	2.27786	2.27343	3.98020065473675e-06	-1.16866	down	--	--	Cellular Component: vacuole (GO:0005773);; Cellular Component: Golgi apparatus (GO:0005794);; Biological Process: protein targeting to vacuole (GO:0006623);; Cellular Component: plasmodesma (GO:0009506);; Cellular Component: extrinsic component of membrane (GO:0019898);; Biological Process: protein retention in Golgi apparatus (GO:0045053);;	K19525|1.9e-120|mtr:MTR_5g013780|K19525 vacuolar protein sorting-associated protein 13A/C | (RefSeq) vacuolar protein sorting protein	--	[U]	Intracellular trafficking, secretion, and vesicular transport	Repeating coiled region of VPS13	--	U	Intracellular trafficking, secretion, and vesicular transport	uncharacterized protein LOC11426962 isoform X1 [Medicago truncatula]
MruG034854	1277	1001	1052	572	522	625	10.7365	10.3577	10.4258	5.38119	5.00276	5.89633	2.45285374571372e-28	-1.03283	down	[K]	Transcription	Molecular Function: ADP binding (GO:0043531);;	K13459|7.2e-211|pvu:PHAVU_008G020700g|K13459 disease resistance protein RPS2 | (RefSeq) hypothetical protein	Plant-pathogen interaction (ko04626)	[T]	Signal transduction mechanisms	NB-ARC domain	Probable disease resistance protein At1g61300 OS=Arabidopsis thaliana OX=3702 GN=At1g61300 PE=2 SV=2	T	Signal transduction mechanisms	LRR and NB-ARC domain disease resistance protein [Medicago truncatula]
MruG007442	257	166	186	17	9	7	5.23106	4.17152	4.45898	0.383964	0.207129	0.146059	2.52656531170387e-38	-3.67598	down	[T]	Signal transduction mechanisms	Molecular Function: protein serine/threonine kinase activity (GO:0004674);; Molecular Function: ATP binding (GO:0005524);; Cellular Component: integral component of membrane (GO:0016021);;	K13420|1.0e-163|cam:101509434|K13420 LRR receptor-like serine/threonine-protein kinase FLS2 [EC:2.7.11.1] | (RefSeq) probable LRR receptor-like serine/threonine-protein kinase At3g47570	MAPK signaling pathway - plant (ko04016);; Plant-pathogen interaction (ko04626)	--	--	Protein kinase domain	Probable LRR receptor-like serine/threonine-protein kinase At3g47570 OS=Arabidopsis thaliana OX=3702 GN=At3g47570 PE=2 SV=1	T	Signal transduction mechanisms	hypothetical protein TSUD_384390 [Trifolium subterraneum]
Medicago_ruthenica_newGene_13545	11	4	11	76	44	68	0.089748	0.038397	0.108327	0.707048	0.416188	0.645056	9.42037214559683e-08	2.02081817857229	up	--	--	--	K14300|2.6e-23|pda:103721930|K14300 nuclear pore complex protein Nup133 | (RefSeq) LOW QUALITY PROTEIN: nuclear pore complex protein NUP133	RNA transport (ko03013)	--	--	Transposase family tnp2	--	S	Function unknown	hypothetical protein TSUD_417190, partial [Trifolium subterraneum]
MruG033297	48	35	41	97	118	102	4.07789	3.71258	4.09702	9.30922	11.5816	9.83109	6.85610631043288e-05	1.11906425870103	up	[R]	General function prediction only	--	K06995|1.7e-53|mtr:MTR_6g060170|K06995 uncharacterized protein | (RefSeq) RmlC-like cupins superfamily protein	--	--	--	Protein of unknown function (DUF861)	--	S	Function unknown	uncharacterized protein LOC11443706 [Medicago truncatula]
MruG008255	119	67	87	35	29	44	3.51383	2.42667	3.00465	1.13758	0.968516	1.4508	5.94456201755007e-05	-1.22024	down	--	--	Molecular Function: peroxidase activity (GO:0004601);; Cellular Component: extracellular region (GO:0005576);; Biological Process: response to oxidative stress (GO:0006979);; Molecular Function: heme binding (GO:0020037);; Biological Process: hydrogen peroxide catabolic process (GO:0042744);; Molecular Function: metal ion binding (GO:0046872);;	K00430|1.7e-133|mtr:MTR_2g029730|K00430 peroxidase [EC:1.11.1.7] | (RefSeq) peroxidase family protein	Phenylpropanoid biosynthesis (ko00940)	--	--	Peroxidase	Peroxidase 54 OS=Arabidopsis thaliana OX=3702 GN=PER54 PE=2 SV=1	Q	Secondary metabolites biosynthesis, transport and catabolism	peroxidase A2 [Medicago truncatula]
MruG047662	260	239	225	77	47	51	5.59436	6.32829	5.71379	1.83694	1.14315	1.22937	5.78556448259896e-20	-1.99487	down	--	--	Molecular Function: DNA binding (GO:0003677);; Cellular Component: nucleus (GO:0005634);; Molecular Function: methyltransferase activity (GO:0008168);; Molecular Function: oxidoreductase activity (GO:0016491);; Biological Process: methylation (GO:0032259);;	K12580|4.4e-15|aly:110227739|K12580 CCR4-NOT transcription complex subunit 3 | (RefSeq) myb-related protein 1-like isoform X1	RNA degradation (ko03018)	--	--	MYB-CC type transfactor, LHEQLE motif	Myb-related protein 2 OS=Arabidopsis thaliana OX=3702 GN=MYR2 PE=1 SV=1	K	Transcription	myb-related protein 2 isoform X1 [Medicago truncatula]
MruG028232	71	70	63	13	20	16	1.61528	1.96011	1.69285	0.328243	0.502717	0.403152	3.37251744852627e-07	-1.73796	down	--	--	Cellular Component: nucleus (GO:0005634);; Cellular Component: cytosol (GO:0005829);; Biological Process: proteasome-mediated ubiquitin-dependent protein catabolic process (GO:0043161);;	--	--	--	--	--	F-box/kelch-repeat protein At1g23390 OS=Arabidopsis thaliana OX=3702 GN=At1g23390 PE=2 SV=1	S	Function unknown	F-box/kelch-repeat protein At1g23390 [Medicago truncatula]
MruG048494	160	136	162	42	42	61	2.53178	2.65169	3.02358	0.728807	0.747453	1.0713	2.4933658953568e-10	-1.59116	down	[HQ]	Coenzyme transport and metabolism;; Secondary metabolites biosynthesis, transport and catabolism	Molecular Function: isochorismate synthase activity (GO:0008909);; Cellular Component: plastid (GO:0009536);; Biological Process: phylloquinone biosynthetic process (GO:0042372);;	K02552|1.2e-294|mtr:MTR_4g076520|K02552 menaquinone-specific isochorismate synthase [EC:5.4.4.2] | (RefSeq) isochorismate synthase	Ubiquinone and other terpenoid-quinone biosynthesis (ko00130)	[E]	Amino acid transport and metabolism	chorismate binding enzyme	Isochorismate synthase, chloroplastic OS=Catharanthus roseus OX=4058 PE=1 SV=1	E	Amino acid transport and metabolism	isochorismate synthase 2, chloroplastic [Medicago truncatula]
MruG019286	134	112	97	356	251	278	2.98623	3.07063	2.54396	8.92316	6.40799	6.97695	2.69160961741243e-10	1.20776869515349	up	[J]	Translation, ribosomal structure and biogenesis	Molecular Function: RNA binding (GO:0003723);; Cellular Component: nucleolus (GO:0005730);; Cellular Component: small-subunit processome (GO:0032040);;	K06961|1.2e-206|mtr:MTR_5g087520|K06961 ribosomal RNA assembly protein | (RefSeq) KRR1 small subunit processome component	--	[JD]	Translation, ribosomal structure and biogenesis;; Cell cycle control, cell division, chromosome partitioning	Krr1 KH1 domain	--	--	--	KRR1 small subunit processome component [Medicago truncatula]
MruG034362	1872	1557	1534	547	472	519	93.4179	95.6335	90.2073	30.5703	26.8843	29.0612	2.44496262434214e-103	-1.7668	down	[G]	Carbohydrate transport and metabolism	Molecular Function: monooxygenase activity (GO:0004497);; Cellular Component: chloroplast (GO:0009507);; Biological Process: photorespiration (GO:0009853);; Biological Process: carbon fixation (GO:0015977);; Biological Process: photosynthesis (GO:0015979);; Molecular Function: ribulose-bisphosphate carboxylase activity (GO:0016984);;	K01602|1.2e-83|mtr:MTR_7g007200|K01602 ribulose-bisphosphate carboxylase small chain [EC:4.1.1.39] | (RefSeq) ribulose bisphosphate carboxylase small chain	Glyoxylate and dicarboxylate metabolism (ko00630);; Carbon fixation in photosynthetic organisms (ko00710);; Carbon metabolism (ko01200)	--	--	Ribulose bisphosphate carboxylase, small chain	Ribulose bisphosphate carboxylase small chain 3A, chloroplastic OS=Pisum sativum OX=3888 GN=RBCS-3A PE=1 SV=1	E	Amino acid transport and metabolism	ribulose bisphosphate carboxylase small chain 3A, chloroplastic-like [Medicago truncatula]
MruG033806	696	651	640	57	45	51	30.7693	35.4248	33.3465	2.78539	2.2684	2.49165	1.18055251844755e-108	-3.64211	down	--	--	Molecular Function: molecular_function (GO:0003674);; Molecular Function: enzyme inhibitor activity (GO:0004857);; Cellular Component: cellular_component (GO:0005575);; Cellular Component: cell wall (GO:0005618);; Cellular Component: intracellular (GO:0005622);; Cellular Component: cell (GO:0005623);; Cellular Component: cytoplasm (GO:0005737);; Cellular Component: Golgi apparatus (GO:0005794);; …	K01188|1.2e-13|sita:101778196|K01188 beta-glucosidase [EC:3.2.1.21] | (RefSeq) beta-glucosidase 12	Cyanoamino acid metabolism (ko00460);; Starch and sucrose metabolism (ko00500);; Phenylpropanoid biosynthesis (ko00940)	--	--	Leucine Rich repeats (2 copies)	Polygalacturonase inhibitor 1 OS=Phaseolus vulgaris OX=3885 GN=PGIP1 PE=1 SV=1	S	Function unknown	hypothetical protein TSUD_84080 [Trifolium subterraneum]
MruG033505	0	0	0	45	52	43	0	0	0	1.28538	1.52598	1.2394	7.60858244751834e-14	3.12529855012138	up	--	--	Molecular Function: ubiquitin activating enzyme activity (GO:0004839);; Biological Process: protein ubiquitination (GO:0016567);; Molecular Function: transferase activity, transferring acyl groups (GO:0016746);; Molecular Function: ubiquitin protein ligase activity (GO:0061630);;	K10604|9.1e-67|nta:107831787|K10604 E3 ubiquitin-protein ligase MGRN1 [EC:2.3.2.27] | (RefSeq) probable E3 ubiquitin-protein ligase LUL4	Ubiquitin mediated proteolysis (ko04120)	[O]	Posttranslational modification, protein turnover, chaperones	Zinc finger, C3HC4 type (RING finger)	Probable E3 ubiquitin-protein ligase LUL4 OS=Arabidopsis thaliana OX=3702 GN=LUL4 PE=2 SV=1	O	Posttranslational modification, protein turnover, chaperones	probable E3 ubiquitin-protein ligase LUL4 [Medicago truncatula]
MruG015724	0	0	0	82	53	60	0	0	0	7.90276	5.15006	5.72738	1.52733243196616e-18	3.57295744788949	up	--	--	Molecular Function: molecular_function (GO:0003674);; Molecular Function: binding (GO:0005488);; Cellular Component: cellular_component (GO:0005575);; Cellular Component: intracellular (GO:0005622);; Cellular Component: cell (GO:0005623);; Cellular Component: cytoplasm (GO:0005737);; Biological Process: transport (GO:0006810);; Biological Process: ion transport (GO:0006811);; Biological Process: …	--	--	--	--	--	Heavy metal-associated isoprenylated plant protein 16 OS=Arabidopsis thaliana OX=3702 GN=HIPP16 PE=2 SV=1	L	Replication, recombination and repair	heavy metal-associated isoprenylated plant protein 46 [Medicago truncatula]
Medicago_ruthenica_newGene_9071	52	34	33	0	0	0	1.14861	0.920053	0.848181	0	0	0	9.39220368744185e-13	-3.00831	down	--	--	--	K04079|9.9e-23|ccaj:109791684|K04079 molecular chaperone HtpG | (RefSeq) F-box/kelch-repeat protein At3g06240-like isoform X1	Protein processing in endoplasmic reticulum (ko04141);; Plant-pathogen interaction (ko04626)	--	--	--	--	S	Function unknown	Cyclin-like F-box; F-box protein interaction domain; Galactose oxidase, central [Medicago truncatula]
MruG016344	479	379	403	254	194	198	10.9277	10.641	10.8197	6.4862	5.0442	5.05813	6.31769548624123e-12	-1.02576	down	[C]	Energy production and conversion	Molecular Function: alpha-ketoacid dehydrogenase activity (GO:0003826);; Molecular Function: 3-methyl-2-oxobutanoate dehydrogenase (2-methylpropanoyl-transferring) activity (GO:0003863);; Cellular Component: mitochondrial alpha-ketoglutarate dehydrogenase complex (GO:0005947);; Biological Process: branched-chain amino acid catabolic process (GO:0009083);;	K00166|9.7e-198|mtr:MTR_3g088845|K00166 2-oxoisovalerate dehydrogenase E1 component alpha subunit [EC:1.2.4.4] | (RefSeq) 2-oxoisovalerate dehydrogenase subunit alpha	Valine, leucine and isoleucine degradation (ko00280);; Propanoate metabolism (ko00640)	[C]	Energy production and conversion	Dehydrogenase E1 component	2-oxoisovalerate dehydrogenase subunit alpha 1, mitochondrial OS=Arabidopsis thaliana OX=3702 GN=At1g21400 PE=2 SV=1	C	Energy production and conversion	2-oxoisovalerate dehydrogenase subunit alpha 1, mitochondrial [Medicago truncatula]
MruG027499	40	21	38	78	72	97	0.925135	0.590987	1.04141	2.05161	1.92404	2.54727	0.00123049382298466	1.04297486274538	up	[G]	Carbohydrate transport and metabolism	Molecular Function: zinc ion binding (GO:0008270);; Biological Process: lignin biosynthetic process (GO:0009809);; Molecular Function: oxidoreductase activity, acting on the CH-OH group of donors, NAD or NADP as acceptor (GO:0016616);; Molecular Function: cinnamyl-alcohol dehydrogenase activity (GO:0045551);;	K23232|9.5e-158|nto:104103376|K23232 8-hydroxygeraniol dehydrogenase [EC:1.1.1.324] | (RefSeq) 8-hydroxygeraniol dehydrogenase-like	Monoterpenoid biosynthesis (ko00902)	[Q]	Secondary metabolites biosynthesis, transport and catabolism	Alcohol dehydrogenase GroES-like domain	Probable mannitol dehydrogenase OS=Fragaria ananassa OX=3747 GN=CAD PE=2 SV=1	Q	Secondary metabolites biosynthesis, transport and catabolism	putative cinnamyl-alcohol dehydrogenase [Medicago truncatula]
MruG031522	579	562	494	1782	1763	1714	17.8911	21.3563	17.9736	61.729	62.2034	59.4841	1.03341370181808e-74	1.57021930284727	up	--	--	Biological Process: response to acid chemical (GO:0001101);; Cellular Component: cellular_component (GO:0005575);; Cellular Component: cell (GO:0005623);; Cellular Component: plasma membrane (GO:0005886);; Biological Process: response to stress (GO:0006950);; Biological Process: response to osmotic stress (GO:0006970);; Biological Process: biological_process (GO:0008150);; Biological Process: res…	K03860|2.1e-08|nnu:104608881|K03860 phosphatidylinositol N-acetylglucosaminyltransferase subunit Q | (RefSeq) N-acetylglucosaminyl-phosphatidylinositol biosynthetic protein gpi1-like	Glycosylphosphatidylinositol (GPI)-anchor biosynthesis (ko00563)	--	--	Gibberellin regulated protein	Gibberellin-regulated protein 14 OS=Arabidopsis thaliana OX=3702 GN=GASA14 PE=1 SV=1	S	Function unknown	putative gibberellin regulated protein [Medicago truncatula]
MruG009986	262	221	237	113	146	95	7.94284	8.25487	8.47752	3.84299	5.05913	3.23717	1.89119384395835e-07	-1.05458	down	--	--	Molecular Function: fatty acid binding (GO:0005504);; Biological Process: fatty acid metabolic process (GO:0006631);; Cellular Component: chloroplast stroma (GO:0009570);; Molecular Function: intramolecular lyase activity (GO:0016872);;	--	--	--	--	Chalcone-flavanone isomerase	Fatty-acid-binding protein 3, chloroplastic OS=Arabidopsis thaliana OX=3702 GN=FAP3 PE=1 SV=1	S	Function unknown	fatty-acid-binding protein 3, chloroplastic [Medicago truncatula]
MruG042539	49	44	42	142	175	173	1.13144	1.24733	1.14325	3.70354	4.6481	4.52701	6.15240807676208e-11	1.60539856286606	up	[Q]	Secondary metabolites biosynthesis, transport and catabolism	Molecular Function: naringenin 3-dioxygenase activity (GO:0045486);; Molecular Function: metal ion binding (GO:0046872);; Molecular Function: dioxygenase activity (GO:0051213);;	K00475|4.2e-206|mtr:MTR_8g075890|K00475 naringenin 3-dioxygenase [EC:1.14.11.9] | (RefSeq) naringenin 3-dioxygenase (flavanone-3-hydroxylase)	Flavonoid biosynthesis (ko00941)	[QR]	Secondary metabolites biosynthesis, transport and catabolism;; General function prediction only	2OG-Fe(II) oxygenase superfamily	Naringenin,2-oxoglutarate 3-dioxygenase (Fragment) OS=Petunia hybrida OX=4102 GN=AN3 PE=1 SV=1	Q	Secondary metabolites biosynthesis, transport and catabolism	naringenin,2-oxoglutarate 3-dioxygenase [Medicago truncatula]
MruG004556	222	162	143	40	83	60	5.44341	4.86323	4.11145	1.08218	2.29567	1.64568	1.95029953606026e-08	-1.44589	down	[GI]	Carbohydrate transport and metabolism;; Lipid transport and metabolism	Molecular Function: pectinesterase activity (GO:0030599);; Biological Process: cell wall modification (GO:0042545);; Molecular Function: aspartyl esterase activity (GO:0045330);; Biological Process: pectin catabolic process (GO:0045490);; Molecular Function: carboxylic ester hydrolase activity (GO:0052689);;	K01051|1.0e-180|mtr:MTR_1g086540|K01051 pectinesterase [EC:3.1.1.11] | (RefSeq) pectinesterase	Pentose and glucuronate interconversions (ko00040)	--	--	Pectinesterase	Probable pectinesterase 53 OS=Arabidopsis thaliana OX=3702 GN=PME53 PE=2 SV=1	G	Carbohydrate transport and metabolism	pectinesterase [Medicago truncatula]
MruG029596	74	61	52	6	5	0	0.827916	0.829518	0.684541	0.07263	0.062486	0	6.21620388492754e-13	-2.79317	down	--	--	--	K04460|4.6e-13|pavi:110762319|K04460 serine/threonine-protein phosphatase 5 [EC:3.1.3.16] | (RefSeq) uncharacterized protein LOC110762319	--	--	--	Plant mobile domain	--	--	--	hypothetical protein L195_g035628 [Trifolium pratense]
MruG046493	136	128	132	45	28	41	2.02905	2.35332	2.32241	0.750202	0.478859	0.679139	2.15695584577766e-10	-1.693	down	--	--	Biological Process: ubiquitin-dependent protein catabolic process (GO:0006511);; Cellular Component: SCF ubiquitin ligase complex (GO:0019005);; Biological Process: SCF-dependent proteasomal ubiquitin-dependent protein catabolic process (GO:0031146);;	K15082|2.1e-188|mtr:MTR_4g125440|K15082 DNA repair protein RAD7 | (RefSeq) RNI superfamily protein	--	[R]	General function prediction only	--	--	S	Function unknown	uncharacterized protein LOC25494176 [Medicago truncatula]
MruG001789	123	121	128	281	293	300	1.96449	2.37411	2.40113	5.02442	5.32862	5.37155	2.10094117995552e-09	1.07836159277421	up	--	--	Molecular Function: molecular_function (GO:0003674);; Molecular Function: nucleic acid binding (GO:0003676);; Molecular Function: RNA binding (GO:0003723);; Molecular Function: catalytic activity (GO:0003824);; Molecular Function: nuclease activity (GO:0004518);; Molecular Function: endonuclease activity (GO:0004519);; Molecular Function: binding (GO:0005488);; Cellular Component: cellular_compon…	--	--	--	--	PPR repeat family	Pentatricopeptide repeat-containing protein At1g66345, mitochondrial OS=Arabidopsis thaliana OX=3702 GN=At1g66345 PE=3 SV=1	S	Function unknown	pentatricopeptide repeat-containing protein At1g66345, mitochondrial [Medicago truncatula]
MruG018807	532	566	511	65	68	59	8.06643	10.5455	9.12011	1.09207	1.16495	0.999748	2.20060254297054e-69	-3.02982	down	[O]	Posttranslational modification, protein turnover, chaperones	Molecular Function: peptidase activity (GO:0008233);; Cellular Component: integral component of membrane (GO:0016021);;	--	--	--	--	--	Probable zinc metallopeptidase EGY3, chloroplastic OS=Arabidopsis thaliana OX=3702 GN=EGY3 PE=1 SV=1	M	Cell wall/membrane/envelope biogenesis	sterol regulatory element-binding protein site 2 protease [Medicago truncatula]
MruG016993	806	564	509	314	335	284	7.57578	6.51683	5.63958	3.30555	3.58706	2.99221	1.97080739509436e-15	-1.06256	down	--	--	Molecular Function: protein tyrosine/serine/threonine phosphatase activity (GO:0008138);; Biological Process: response to abscisic acid (GO:0009737);; Molecular Function: kinase activity (GO:0016301);; Biological Process: cortical microtubule organization (GO:0043622);;	K14165|0.0e+00|mtr:MTR_3g498735|K14165 atypical dual specificity phosphatase [EC:3.1.3.16 3.1.3.48] | (RefSeq) dual specificity phosphatase family protein	--	[V]	Defense mechanisms	Actin-fragmin kinase, catalytic	Dual specificity protein phosphatase PHS1 OS=Arabidopsis thaliana OX=3702 GN=PHS1 PE=1 SV=1	V	Defense mechanisms	dual specificity protein phosphatase PHS1 [Medicago truncatula]
MruG034033	51	55	76	127	161	138	1.28814	1.71032	2.27163	3.63503	4.693	3.95901	0.000189511202286981	1.00122766910544	up	[F]	Nucleotide transport and metabolism	Biological Process: nucleoside metabolic process (GO:0009116);; Molecular Function: hydrolase activity, acting on glycosyl bonds (GO:0016798);;	K07870|3.4e-16|pxb:103958384|K07870 mitochondrial Rho GTPase 1 [EC:3.6.5.-] | (RefSeq) uncharacterized protein LOC103958384	--	--	--	Phosphorylase superfamily	--	F	Nucleotide transport and metabolism	bark storage protein A [Medicago truncatula]
MruG021501	62	49	44	132	135	124	5.67313	5.49484	4.74127	13.6285	14.2692	12.8173	8.84859689134534e-06	1.12998828353275	up	--	--	Biological Process: response to auxin (GO:0009733);;	K14488|2.0e-43|mtr:MTR_4g072300|K14488 SAUR family protein | (RefSeq) SAUR-like auxin-responsive family protein	Plant hormone signal transduction (ko04075)	--	--	Auxin responsive protein	Auxin-induced protein 10A5 OS=Glycine max OX=3847 PE=2 SV=1	--	--	auxin-induced protein 10A5 [Medicago truncatula]
MruG020668	44	5	17	212	199	239	2.33592	0.290639	1.04897	12.742	12.183	14.3948	6.41924520560641e-06	1.92935351361963	up	[QV]	Secondary metabolites biosynthesis, transport and catabolism;; Defense mechanisms	Molecular Function: monooxygenase activity (GO:0004497);; Molecular Function: iron ion binding (GO:0005506);; Cellular Component: chloroplast (GO:0009507);; Cellular Component: chloroplast envelope (GO:0009941);; Molecular Function: zeinoxanthin epsilon hydroxylase activity (GO:0009974);; Biological Process: carotenoid biosynthetic process (GO:0016117);; Molecular Function: heme binding (GO:00200…	K09837|3.6e-61|mtr:MTR_1g062190|K09837 carotenoid epsilon hydroxylase [EC:1.14.14.158] | (RefSeq) cytochrome P450 family monooxygenase	Carotenoid biosynthesis (ko00906)	[QI]	Secondary metabolites biosynthesis, transport and catabolism;; Lipid transport and metabolism	Cytochrome P450	Carotene epsilon-monooxygenase, chloroplastic OS=Arabidopsis thaliana OX=3702 GN=CYP97C1 PE=1 SV=1	Q	Secondary metabolites biosynthesis, transport and catabolism	LOW QUALITY PROTEIN: carotene epsilon-monooxygenase, chloroplastic [Medicago truncatula]
MruG047611	4190	3396	3377	8	13	6	40.4585	40.3544	38.4285	0.077439	0.137307	0.055577	0	-8.0139	down	--	--	Biological Process: signal transduction (GO:0007165);; Molecular Function: ADP binding (GO:0043531);;	K16225|8.6e-19|csat:104771734|K16225 probable WRKY transcription factor 52 | (RefSeq) LOW QUALITY PROTEIN: disease resistance protein RRS1-like	Plant-pathogen interaction (ko04626)	--	--	Leucine Rich repeats (2 copies)	--	S	Function unknown	hypothetical protein TSUD_252370 [Trifolium subterraneum]
MruG015091	53	51	51	18	15	21	0.918518	1.08168	1.04069	0.341431	0.294342	0.405502	0.000393483722996979	-1.28086	down	--	--	Biological Process: fatty acid biosynthetic process (GO:0006633);; Cellular Component: integral component of membrane (GO:0016021);; Molecular Function: transferase activity, transferring acyl groups other than amino-acyl groups (GO:0016747);;	K15397|4.0e-252|mtr:MTR_3g072940|K15397 3-ketoacyl-CoA synthase [EC:2.3.1.199] | (RefSeq) 3-ketoacyl-CoA synthase-like protein	Fatty acid elongation (ko00062);; Plant-pathogen interaction (ko04626)	--	--	FAE1/Type III polyketide synthase-like protein	3-ketoacyl-CoA synthase 6 OS=Arabidopsis thaliana OX=3702 GN=CUT1 PE=1 SV=1	I	Lipid transport and metabolism	3-ketoacyl-CoA synthase 5 [Medicago truncatula]
MruG013216	295	292	254	816	689	837	1.5266	1.857	1.54469	4.73119	4.06936	4.86317	6.17661477209004e-27	1.34636994728956	up	[L]	Replication, recombination and repair	Molecular Function: RNA binding (GO:0003723);; Molecular Function: ATP binding (GO:0005524);; Molecular Function: hydrolase activity (GO:0016787);;	K10706|0.0e+00|vvi:100855072|K10706 senataxin [EC:3.6.4.-] | (RefSeq) uncharacterized LOC100855072	--	[A]	RNA processing and modification	AAA domain	Probable helicase MAGATAMA 3 OS=Arabidopsis thaliana OX=3702 GN=MAA3 PE=2 SV=1	A	RNA processing and modification	uncharacterized protein LOC25490448 [Medicago truncatula]
MruG030587	320	300	281	48	80	70	5.86219	6.7633	6.07371	0.970901	1.67024	1.43234	1.76389708315152e-25	-2.13824	down	--	--	Molecular Function: UDP-glycosyltransferase activity (GO:0008194);; Cellular Component: intracellular membrane-bounded organelle (GO:0043231);;	K22950|2.1e-85|fve:101295404|K22950 acylphloroglucinol glucosyltransferase [EC:2.4.1.358] | (RefSeq) anthocyanidin 3-O-glucosyltransferase 2-like	--	[GC]	Carbohydrate transport and metabolism;; Energy production and conversion	UDP-glucoronosyl and UDP-glucosyl transferase	Putative UDP-glucose flavonoid 3-O-glucosyltransferase 3 OS=Fragaria ananassa OX=3747 GN=GT3 PE=2 SV=1	--	--	UDP-glucose flavonoid 3-O-glucosyltransferase [Medicago truncatula]
MruG015617	99	115	72	218	230	206	1.50192	2.1561	1.29565	3.72072	4.0065	3.53345	3.68979149885099e-06	1.01785620908928	up	--	--	Molecular Function: hydrolase activity (GO:0016787);;	--	--	--	--	--	--	--	--	uncharacterized protein LOC11442205 [Medicago truncatula]
MruG001793	99	52	73	340	311	317	0.567991	0.3684	0.496672	2.19801	2.04892	2.05165	3.81378140461546e-23	1.91734335744068	up	[K]	Transcription	Molecular Function: hydrolase activity (GO:0016787);; Molecular Function: ADP binding (GO:0043531);;	K13459|3.6e-118|egu:105052098|K13459 disease resistance protein RPS2 | (RefSeq) probable disease resistance protein At1g12280	Plant-pathogen interaction (ko04626)	[T]	Signal transduction mechanisms	NB-ARC domain	Disease resistance protein At4g27190 OS=Arabidopsis thaliana OX=3702 GN=At4g27190 PE=2 SV=1	T	Signal transduction mechanisms	putative P-loop containing nucleoside triphosphate hydrolase, leucine-rich repeat domain, L [Medicago truncatula]
MruG014454	23	22	13	77	53	84	0.533165	0.629249	0.346018	2.04472	1.41718	2.21926	3.34668438892696e-05	1.44039095870866	up	--	--	Biological Process: lipid metabolic process (GO:0006629);;	K18875|1.9e-12|han:110941441|K18875 enhanced disease susceptibility 1 protein | (RefSeq) protein EDS1-like	Plant-pathogen interaction (ko04626)	--	--	Lipase (class 3)	Senescence-associated carboxylesterase 101 OS=Arabidopsis thaliana OX=3702 GN=SAG101 PE=1 SV=1	S	Function unknown	senescence-associated protein [Medicago truncatula]
MruG037006	289	224	202	138	121	99	24.1517	23.0498	19.8948	12.8629	11.4845	9.2795	1.56051984975955e-07	-1.02733	down	--	--	Molecular Function: transferase activity, transferring acyl groups other than amino-acyl groups (GO:0016747);; Molecular Function: hydrolase activity (GO:0016787);;	--	--	--	--	--	--	I	Lipid transport and metabolism	acyltransferase-like protein At3g26840, chloroplastic isoform X1 [Medicago truncatula]
MruG018553	41	53	53	15	23	22	0.876934	1.38912	1.32882	0.346335	0.556496	0.519435	0.00354412017336869	-1.09356	down	--	--	Molecular Function: DNA binding (GO:0003677);; Molecular Function: transcription factor activity, sequence-specific DNA binding (GO:0003700);; Cellular Component: nucleus (GO:0005634);;	K16222|6.6e-51|ath:AT5G62430|K16222 Dof zinc finger protein DOF5.5 | (RefSeq) CDF1; cycling DOF factor 1	Circadian rhythm - plant (ko04712)	--	--	Dof domain, zinc finger	Cyclic dof factor 1 OS=Arabidopsis thaliana OX=3702 GN=CDF1 PE=1 SV=2	K	Transcription	cyclic dof factor 1 [Medicago truncatula]
MruG000497	67	50	52	174	154	190	3.43627	3.12299	3.14689	10.0006	9.0029	10.9281	1.49996664030589e-09	1.40481995947406	up	--	--	--	--	--	--	--	--	--	S	Function unknown	unknown [Medicago truncatula]
Medicago_ruthenica_newGene_3306	92	79	46	4	2	8	1.29978	1.35644	0.775842	0.06217	0.02858	0.141841	8.23018986166812e-14	-2.82399	down	--	--	Molecular Function: cysteine-type peptidase activity (GO:0008234);;	--	--	--	--	--	--	S	Function unknown	Ulp1 protease family, carboxy-terminal domain protein [Medicago truncatula]
MruG000845	210	143	168	70	93	71	6.11325	5.11043	5.77468	2.26597	3.09256	2.31978	4.376760230447e-07	-1.14802	down	--	--	Biological Process: reproduction (GO:0000003);; Biological Process: developmental process involved in reproduction (GO:0003006);; Molecular Function: NAD+ ADP-ribosyltransferase activity (GO:0003950);; Biological Process: response to stress (GO:0006950);; Biological Process: response to osmotic stress (GO:0006970);; Biological Process: response to oxidative stress (GO:0006979);; Biological Proces…	--	--	--	--	RCD1-SRO-TAF4 (RST) plant domain	--	S	Function unknown	probable inactive poly [ADP-ribose] polymerase SRO3 [Cicer arietinum]
Medicago_ruthenica_newGene_4178	1973	1624	1766	7865	7928	8429	48.227	50.0737	51.1103	221.351	229.581	242.49	0	2.07298974805738	up	--	--	Molecular Function: RNA binding (GO:0003723);; Molecular Function: mRNA binding (GO:0003729);; Cellular Component: nucleus (GO:0005634);; Biological Process: mRNA processing (GO:0006397);; Biological Process: regulation of RNA metabolic process (GO:0051252);; Cellular Component: ribonucleoprotein complex (GO:1990904);;	K13195|5.1e-07|mtr:MTR_4g070080|K13195 cold-inducible RNA-binding protein | (RefSeq) RNA-binding (RRM/RBD/RNP motif) family protein	--	--	--	--	Glycine-rich RNA-binding protein OS=Daucus carota OX=4039 PE=2 SV=1	--	--	--
Medicago_ruthenica_newGene_7731	19	21	17	119	111	104	0.57655	0.794577	0.608947	4.22709	4.02139	3.70713	2.73916693213989e-12	2.0912784273344	up	--	--	Biological Process: nodule morphogenesis (GO:0009878);; Molecular Function: metal ion binding (GO:0046872);;	--	--	--	--	Late nodulin protein	--	--	--	nodule-specific cysteine-rich peptide 122 [Medicago truncatula]
MruG007833	95	91	80	352	363	291	1.63217	1.92159	1.60764	6.78019	7.12494	5.61141	6.4920339145541e-21	1.73062061901781	up	[V]	Defense mechanisms	Molecular Function: antiporter activity (GO:0015297);; Cellular Component: membrane (GO:0016020);; Cellular Component: integral component of membrane (GO:0016021);; Molecular Function: transmembrane transporter activity (GO:0022857);; Molecular Function: xenobiotic transporter activity (GO:0042910);;	K03327|6.1e-264|mtr:MTR_2g022980|K03327 multidrug resistance protein, MATE family | (RefSeq) MATE efflux family protein	--	[R]	General function prediction only	MatE	Protein DETOXIFICATION 40 OS=Arabidopsis thaliana OX=3702 GN=DTX40 PE=1 SV=1	V	Defense mechanisms	protein DETOXIFICATION 40 [Medicago truncatula]
MruG010373	195	181	143	40	33	25	6.08999	6.97302	5.26492	1.39218	1.16888	0.862593	8.78860601613858e-19	-2.24746	down	[J]	Translation, ribosomal structure and biogenesis	Molecular Function: aminoacyl-tRNA ligase activity (GO:0004812);; Molecular Function: threonine-tRNA ligase activity (GO:0004829);; Molecular Function: ATP binding (GO:0005524);; Cellular Component: mitochondrion (GO:0005739);; Biological Process: tRNA aminoacylation for protein translation (GO:0006418);; Biological Process: threonyl-tRNA aminoacylation (GO:0006435);; Cellular Component: chloropl…	K01868|2.1e-72|mtr:MTR_5g034820|K01868 threonyl-tRNA synthetase [EC:6.1.1.3] | (RefSeq) threonyl-tRNA synthetase/threonine-tRNA ligase, putative	Aminoacyl-tRNA biosynthesis (ko00970)	[J]	Translation, ribosomal structure and biogenesis	tRNA synthetase class II core domain (G, H, P, S and T)	Threonine--tRNA ligase, mitochondrial 1 OS=Arabidopsis thaliana OX=3702 GN=THRRS PE=1 SV=3	J	Translation, ribosomal structure and biogenesis	threonine--tRNA ligase, mitochondrial 1 [Medicago truncatula]
MruG029264	58	51	51	0	0	0	3.254	3.46444	3.36701	0	0	0	2.08669938722711e-17	-3.47638	down	--	--	--	--	--	--	--	--	--	S	Function unknown	hypothetical protein L195_g005480 [Trifolium pratense]
MruG030431	560	358	442	216	250	198	10.8163	8.49225	10.0422	4.66858	5.48992	4.28344	2.10457342211176e-12	-1.08013	down	[E]	Amino acid transport and metabolism	Biological Process: amino acid transmembrane transport (GO:0003333);; Cellular Component: integral component of membrane (GO:0016021);;	K03834|1.1e-229|mtr:MTR_5g088730|K03834 tyrosine-specific transport protein | (RefSeq) tyrosine-specific transporter, putative	--	--	--	Tryptophan/tyrosine permease family	--	E	Amino acid transport and metabolism	uncharacterized protein LOC11441955 [Medicago truncatula]
MruG016634	33	3	24	75	49	75	0.804179	0.085352	0.672107	2.04558	1.34918	2.0499	0.00266482701242547	1.20974176281752	up	[R]	General function prediction only	Molecular Function: DNA binding (GO:0003677);; Cellular Component: nucleus (GO:0005634);; Biological Process: regulation of transcription, DNA-templated (GO:0006355);; Molecular Function: hydrolase activity (GO:0016787);;	K14664|1.9e-38|mtr:MTR_3g093030|K14664 IAA-amino acid hydrolase [EC:3.5.1.-] | (RefSeq) IAA-amino acid hydrolase ILR1-like protein	--	--	--	No apical meristem (NAM) protein	Protein NTM1-like 9 OS=Arabidopsis thaliana OX=3702 GN=NTL9 PE=1 SV=1	G	Carbohydrate transport and metabolism	M20/M25/M40 family peptidase [Medicago truncatula]
MruG038225	18	27	19	280	237	228	0.32987	0.610982	0.40741	5.80531	5.01491	4.73179	5.2450333734004e-35	3.08419543270587	up	--	--	Molecular Function: phosphatidylinositol-4,5-bisphosphate 5-phosphatase activity (GO:0004439);; Molecular Function: phosphatidylinositol-3,4,5-trisphosphate 5-phosphatase activity (GO:0034485);; Biological Process: phosphatidylinositol dephosphorylation (GO:0046856);;	K24221|6.8e-84|lsv:111907353|K24221 type I inositol polyphosphate 5-phosphatase IP5P1/2 [EC:3.1.3.56] | (RefSeq) type I inositol polyphosphate 5-phosphatase 2-like isoform X1	Inositol phosphate metabolism (ko00562)	[U]	Intracellular trafficking, secretion, and vesicular transport	Endonuclease/Exonuclease/phosphatase family	Type I inositol polyphosphate 5-phosphatase 8 OS=Arabidopsis thaliana OX=3702 GN=IP5P8 PE=2 SV=1	T	Signal transduction mechanisms	type I inositol polyphosphate 5-phosphatase 8 isoform X4 [Medicago truncatula]
MruG045792	661	548	567	176	175	149	6.48162	6.61125	6.5459	1.92783	1.95443	1.63577	2.78665260378388e-44	-1.87255	down	[G]	Carbohydrate transport and metabolism	Molecular Function: alpha-N-acetylglucosaminidase activity (GO:0004561);; Biological Process: metabolic process (GO:0008152);;	K01205|0.0e+00|cam:101507514|K01205 alpha-N-acetylglucosaminidase [EC:3.2.1.50] | (RefSeq) alpha-N-acetylglucosaminidase-like	Glycosaminoglycan degradation (ko00531)	[U]	Intracellular trafficking, secretion, and vesicular transport	Alpha-N-acetylglucosaminidase (NAGLU) tim-barrel domain	Alpha-N-acetylglucosaminidase OS=Arabidopsis thaliana OX=3702 GN=NAGLU PE=2 SV=1	U	Intracellular trafficking, secretion, and vesicular transport	putative alpha-N-acetylglucosaminidase [Medicago truncatula]
MruG022262	77	57	52	25	27	21	7.5441	6.86104	5.93347	2.67707	3.00681	2.27649	0.00048930461716315	-1.18049	down	--	--	--	--	--	--	--	--	--	--	--	hypothetical protein TSUD_59670 [Trifolium subterraneum]
MruG004463	212	174	168	72	112	94	2.95272	2.9773	2.75864	1.12155	1.78215	1.46189	6.77352310579712e-06	-1.008	down	--	--	Molecular Function: peptide:proton symporter activity (GO:0015333);; Cellular Component: integral component of membrane (GO:0016021);; Molecular Function: oligopeptide transmembrane transporter activity (GO:0035673);; Molecular Function: peptide transmembrane transporter activity (GO:1904680);;	K14638|7.2e-275|pvu:PHAVU_007G206400g|K14638 solute carrier family 15 (peptide/histidine transporter), member 3/4 | (RefSeq) hypothetical protein	--	[E]	Amino acid transport and metabolism	POT family	Protein NRT1/ PTR FAMILY 4.3 OS=Arabidopsis thaliana OX=3702 GN=NPF4.3 PE=2 SV=1	E	Amino acid transport and metabolism	protein NRT1/ PTR FAMILY 4.5 [Medicago truncatula]
MruG019249	80	50	48	173	160	181	3.9118	2.99346	2.76327	9.5283	8.96981	9.99419	1.52221064678095e-08	1.33289938710105	up	--	--	Molecular Function: DNA binding (GO:0003677);; Cellular Component: nucleus (GO:0005634);; Molecular Function: lipid binding (GO:0008289);;	K09338|1.7e-67|mtr:MTR_2g030130|K09338 homeobox-leucine zipper protein | (RefSeq) class III homeodomain leucine zipper protein	--	--	--	START domain	Homeobox-leucine zipper protein HOX32 OS=Oryza sativa subsp. indica OX=39946 GN=HOX32 PE=2 SV=1	K	Transcription	homeobox-leucine zipper protein ATHB-14 isoform X2 [Medicago truncatula]
MruG023089	492	462	428	1031	1059	999	41.1197	47.5416	42.13	96.601	101.064	93.806	6.95820008771588e-26	1.04766698956783	up	--	--	--	--	--	--	--	--	--	--	--	classical arabinogalactan protein 1 [Medicago truncatula]
MruG001328	86	80	73	192	224	222	2.42277	2.7716	2.39276	6.03035	7.19751	7.02111	3.74341732150845e-09	1.2370412982061	up	--	--	Biological Process: ubiquitin-dependent protein catabolic process (GO:0006511);; Cellular Component: SCF ubiquitin ligase complex (GO:0019005);; Biological Process: SCF-dependent proteasomal ubiquitin-dependent protein catabolic process (GO:0031146);;	K03875|7.6e-76|mtr:MTR_1g029500|K03875 F-box and leucine-rich repeat protein 1 (S-phase kinase-associated protein 2) | (RefSeq) F-box SKP2A-like protein	Ubiquitin mediated proteolysis (ko04120)	[R]	General function prediction only	Leucine Rich repeat	F-box protein SKP2A OS=Arabidopsis thaliana OX=3702 GN=SKP2A PE=1 SV=1	S	Function unknown	F-box SKP2A-like protein [Medicago truncatula]
MruG036294	3304	2515	2202	1305	1404	1452	29.6839	27.8101	23.3193	13.1319	14.3892	14.6446	1.48706644826691e-38	-1.02172	down	[MR]	Cell wall/membrane/envelope biogenesis;; General function prediction only	Molecular Function: ATP binding (GO:0005524);; Molecular Function: D-alanine-D-alanine ligase activity (GO:0008716);; Cellular Component: chloroplast (GO:0009507);; Molecular Function: metal ion binding (GO:0046872);;	--	--	--	--	D-ala D-ala ligase N-terminus	--	F	Nucleotide transport and metabolism	uncharacterized protein LOC11407566 [Medicago truncatula]
MruG018589	11	7	9	122	140	135	0.150045	0.111638	0.157845	2.04561	2.38364	2.27128	2.24639490984427e-23	3.11664164980705	up	[IR]	Lipid transport and metabolism;; General function prediction only	Molecular Function: oxidoreductase activity, acting on CH-OH group of donors (GO:0016614);; Molecular Function: flavin adenine dinucleotide binding (GO:0050660);;	K08248|1.3e-302|mtr:MTR_4g005860|K08248 (R)-mandelonitrile lyase [EC:4.1.2.10] | (RefSeq) glucose-methanol-choline (GMC) oxidoreductase family protein	Cyanoamino acid metabolism (ko00460)	[R]	General function prediction only	GMC oxidoreductase	(R)-mandelonitrile lyase-like OS=Arabidopsis thaliana OX=3702 GN=At1g73050 PE=2 SV=1	E	Amino acid transport and metabolism	(R)-mandelonitrile lyase-like [Medicago truncatula]
MruG022992	646	577	556	186	154	204	17.4829	19.2424	17.7273	5.62508	4.74892	6.20165	4.90225245979056e-37	-1.75678	down	--	--	Molecular Function: DNA binding (GO:0003677);; Molecular Function: protein dimerization activity (GO:0046983);;	K13422|5.6e-13|egu:105055031|K13422 transcription factor MYC2 | (RefSeq) transcription factor MYC2-like	MAPK signaling pathway - plant (ko04016);; Plant hormone signal transduction (ko04075)	--	--	Helix-loop-helix DNA-binding domain	Transcription factor bHLH25 OS=Arabidopsis thaliana OX=3702 GN=BHLH25 PE=2 SV=2	K	Transcription	helix loop helix DNA-binding domain protein [Medicago truncatula]
MruG008628	8	4	2	147	185	193	0.133577	0.065581	0.033775	2.84595	3.64527	3.75709	1.32207277225454e-35	4.03911297219647	up	--	--	Molecular Function: UDP-glycosyltransferase activity (GO:0008194);;	K23260|1.7e-189|mtr:MTR_2g035040|K23260 scopoletin glucosyltransferase [EC:2.4.1.128] | (RefSeq) UDP-glucosyltransferase family protein	Phenylpropanoid biosynthesis (ko00940)	[GC]	Carbohydrate transport and metabolism;; Energy production and conversion	UDP-glucoronosyl and UDP-glucosyl transferase	UDP-glucose flavonoid 3-O-glucosyltransferase 7 OS=Fragaria ananassa OX=3747 GN=GT7 PE=1 SV=1	--	--	putative UDP-glucuronosyl/UDP-glucosyltransferase [Medicago truncatula]
MruG019510	382	301	285	164	148	86	6.16109	5.97108	5.41665	2.95729	2.72585	1.54906	1.73649934749968e-10	-1.29136	down	[E]	Amino acid transport and metabolism	Cellular Component: integral component of membrane (GO:0016021);; Molecular Function: transmembrane transporter activity (GO:0022857);;	K14638|1.1e-242|cam:101507946|K14638 solute carrier family 15 (peptide/histidine transporter), member 3/4 | (RefSeq) protein NRT1/ PTR FAMILY 7.3-like	--	[E]	Amino acid transport and metabolism	POT family	Protein NRT1/ PTR FAMILY 7.3 OS=Arabidopsis thaliana OX=3702 GN=NPF7.3 PE=1 SV=2	E	Amino acid transport and metabolism	protein NRT1/ PTR FAMILY 7.3-like isoform X1 [Medicago truncatula]
MruG042745	17	24	13	143	162	138	0.582631	1.0113	0.504874	5.66861	6.5434	5.45359	2.33545867118448e-18	2.52620449031632	up	--	--	Molecular Function: DNA binding (GO:0003677);; Cellular Component: nucleus (GO:0005634);; Biological Process: regulation of transcription, DNA-templated (GO:0006355);;	K20043|7.0e-24|aip:107640400|K20043 clathrin coat assembly protein AP180 | (RefSeq) putative clathrin assembly protein At5g35200	--	--	--	Dof domain, zinc finger	Dof zinc finger protein DOF3.4 OS=Arabidopsis thaliana OX=3702 GN=DOF3.4 PE=1 SV=2	K	Transcription	hypothetical protein TSUD_397410 [Trifolium subterraneum]
Medicago_ruthenica_newGene_5812	9	0	8	32	54	44	0.213235	0	0.227871	0.919488	1.58391	1.27881	2.61400337098428e-05	1.77559878669583	up	--	--	Cellular Component: integral component of membrane (GO:0016021);;	K02218|1.6e-24|sbi:8069780|K02218 casein kinase 1 [EC:2.7.11.1] | (RefSeq) uncharacterized protein LOC8069780	--	[L]	Replication, recombination and repair	DDE superfamily endonuclease	--	L	Replication, recombination and repair	protein ALP1-like [Medicago truncatula]
MruG013604	0	2	0	33	30	52	0	0.046089	0	1.34196	1.27897	2.1852	1.68541017811311e-09	2.56371349799795	up	[G]	Carbohydrate transport and metabolism	Molecular Function: hydrolase activity, hydrolyzing O-glycosyl compounds (GO:0004553);; Cellular Component: cell wall (GO:0005618);; Biological Process: xyloglucan metabolic process (GO:0010411);; Cellular Component: integral component of membrane (GO:0016021);; Molecular Function: xyloglucan:xyloglucosyl transferase activity (GO:0016762);; Biological Process: cell wall modification (GO:0042545);…	K14504|5.5e-119|mtr:MTR_4g128400|K14504 xyloglucan:xyloglucosyl transferase TCH4 [EC:2.4.1.207] | (RefSeq) xyloglucan endotransglucosylase/hydrolase family protein	Plant hormone signal transduction (ko04075)	--	--	Glycosyl hydrolases family 16	Probable xyloglucan endotransglucosylase/hydrolase protein 23 OS=Arabidopsis thaliana OX=3702 GN=XTH23 PE=2 SV=1	G	Carbohydrate transport and metabolism	probable xyloglucan endotransglucosylase/hydrolase protein 23 [Medicago truncatula]
MruG007159	0	0	0	579	532	640	0	0	0	9.6494	9.02806	10.6913	5.02637784613533e-92	6.64924667447367	up	--	--	Biological Process: telomere maintenance (GO:0000723);; Biological Process: double-strand break repair via homologous recombination (GO:0000724);; Cellular Component: nuclear chromosome, telomeric region (GO:0000784);; Molecular Function: damaged DNA binding (GO:0003684);; Molecular Function: single-stranded DNA binding (GO:0003697);; Cellular Component: DNA replication factor A complex (GO:00056…	K07466|8.0e-151|mtr:MTR_8g062030|K07466 replication factor A1 | (RefSeq) replication factor-A carboxy-terminal domain protein	DNA replication (ko03030);; Nucleotide excision repair (ko03420);; Mismatch repair (ko03430);; Homologous recombination (ko03440)	[L]	Replication, recombination and repair	Domain of unknown function DUF223	--	L	Replication, recombination and repair	replication factor A protein 1 [Medicago truncatula]
MruG044470	179	163	155	1353	1406	1318	4.40152	4.92352	4.49231	37.3683	39.5668	36.4983	1.10408150725595e-157	2.89023650452299	up	[HR]	Coenzyme transport and metabolism;; General function prediction only	Molecular Function: epoxide hydrolase activity (GO:0004301);; Molecular Function: hydrolase activity (GO:0016787);;	K08726|8.3e-135|jcu:105643456|K08726 soluble epoxide hydrolase / lipid-phosphate phosphatase [EC:3.3.2.10 3.1.3.76] | (RefSeq) uncharacterized protein LOC105643456	Arachidonic acid metabolism (ko00590);; Peroxisome (ko04146)	[I]	Lipid transport and metabolism	Alpha/beta hydrolase family	--	I	Lipid transport and metabolism	uncharacterized protein LOC25494079 [Medicago truncatula]
MruG005613	3	3	2	61	52	77	0.068725	0.064376	0.046378	1.65031	1.42276	2.08648	1.08187662665563e-13	2.90043256836085	up	[L]	Replication, recombination and repair	Molecular Function: recombinase activity (GO:0000150);; Molecular Function: DNA binding (GO:0003677);; Molecular Function: ATP binding (GO:0005524);; Cellular Component: nucleus (GO:0005634);; Biological Process: DNA repair (GO:0006281);; Biological Process: reciprocal meiotic recombination (GO:0007131);; Molecular Function: DNA-dependent ATPase activity (GO:0008094);; Molecular Function: ATP dip…	K10872|6.5e-180|ccaj:109795160|K10872 meiotic recombination protein DMC1 | (RefSeq) meiotic recombination protein DMC1 homolog	--	[DL]	Cell cycle control, cell division, chromosome partitioning;; Replication, recombination and repair	Rad51	Meiotic recombination protein DMC1 homolog OS=Glycine max OX=3847 PE=2 SV=1	--	--	Meiotic recombination protein DMC1 [Medicago truncatula]
MruG035235	50	40	27	89	94	95	1.44478	1.40106	0.902313	2.88983	3.122	3.09883	0.000721194744194802	1.01367429527278	up	[J]	Translation, ribosomal structure and biogenesis	Biological Process: RNA processing (GO:0006396);; Molecular Function: RNA methyltransferase activity (GO:0008173);;	--	--	--	--	--	--	J	Translation, ribosomal structure and biogenesis	putative methyltransferase [Medicago truncatula]
MruG031189	0	1	0	95	55	102	0	0.055616	0	5.30328	3.14969	5.70781	1.15323137376084e-21	3.78659603842852	up	--	--	Biological Process: response to chitin (GO:0010200);;	--	--	[R]	General function prediction only	C2H2-type zinc finger	Zinc finger protein ZAT11 OS=Arabidopsis thaliana OX=3702 GN=ZAT11 PE=2 SV=1	S	Function unknown	zinc finger protein ZAT11 [Medicago truncatula]
MruG018004	64	55	42	4	0	0	0.751402	0.794693	0.57704	0.045686	0	0	8.24851132661816e-14	-3.03272	down	--	--	Cellular Component: integral component of plasma membrane (GO:0005887);; Molecular Function: oligopeptide transmembrane transporter activity (GO:0035673);;	--	--	[T]	Signal transduction mechanisms	OPT oligopeptide transporter protein	Oligopeptide transporter 2 OS=Arabidopsis thaliana OX=3702 GN=OPT2 PE=2 SV=2	T	Signal transduction mechanisms	oligopeptide transporter 2 [Medicago truncatula]
Medicago_ruthenica_newGene_15460	9	7	0	58	45	30	0.428648	0.360749	0	3.07265	2.52819	1.52868	1.3634050006542e-05	1.83428845979935	up	--	--	--	--	--	[L]	Replication, recombination and repair	Replication factor-A C terminal domain	--	L	Replication, recombination and repair	replication protein A 70 kDa DNA-binding subunit B-like [Medicago truncatula]
MruG037185	114	133	116	31	51	57	2.536	3.6274	3.04414	0.755557	1.2926	1.41105	4.09227017163758e-06	-1.31115	down	--	--	Molecular Function: DNA binding (GO:0003677);; Cellular Component: nucleus (GO:0005634);; Biological Process: regulation of transcription, DNA-templated (GO:0006355);;	K00521|5.4e-34|cmos:111447866|K00521 ferric-chelate reductase [EC:1.16.1.7] | (RefSeq) ferric reduction oxidase 7, chloroplastic-like	--	--	--	No apical meristem (NAM) protein	NAC domain-containing protein 87 OS=Arabidopsis thaliana OX=3702 GN=NAC087 PE=2 SV=1	K	Transcription	NAC domain-containing protein 87 [Medicago truncatula]
MruG035938	45	42	29	1	9	7	0.518546	0.595188	0.395529	0.011589	0.117022	0.087381	1.70563121220932e-05	-1.79963	down	--	--	--	K08997|3.3e-08|nnu:104597547|K08997 serine/tyrosine/threonine adenylyltransferase [EC:2.7.7.-] | (RefSeq) UPF0061 protein azo1574	--	--	--	--	--	S	Function unknown	hypothetical protein MtrunA17_Chr4g0048401 [Medicago truncatula]
MruG036862	12	20	30	70	65	60	0.221643	0.452028	0.670301	1.50563	1.42277	1.28251	0.00113124237095627	1.19419087558893	up	[G]	Carbohydrate transport and metabolism	Molecular Function: UDP-glycosyltransferase activity (GO:0008194);; Cellular Component: intracellular membrane-bounded organelle (GO:0043231);; Molecular Function: quercetin 3-O-glucosyltransferase activity (GO:0080043);; Molecular Function: quercetin 7-O-glucosyltransferase activity (GO:0080044);;	K13691|4.1e-219|mtr:MTR_7g080900|K13691 pathogen-inducible salicylic acid glucosyltransferase [EC:2.4.1.-] | (RefSeq) UDP-glucosyltransferase family protein	--	[GC]	Carbohydrate transport and metabolism;; Energy production and conversion	UDP-glucoronosyl and UDP-glucosyl transferase	UDP-glycosyltransferase 74G1 OS=Stevia rebaudiana OX=55670 GN=UGT74G1 PE=1 SV=1	--	--	UDP-glucuronosyl/UDP-glucosyltransferase [Medicago truncatula]
MruG045965	34	22	11	147	185	139	0.889317	0.706185	0.312557	4.28424	5.52255	4.08119	4.2636248847949e-16	2.3632814842819	up	[O]	Posttranslational modification, protein turnover, chaperones	Cellular Component: mitochondrion (GO:0005739);; Molecular Function: electron carrier activity (GO:0009055);; Molecular Function: protein disulfide oxidoreductase activity (GO:0015035);; Molecular Function: transferase activity (GO:0016740);; Biological Process: cell redox homeostasis (GO:0045454);; Molecular Function: prostaglandin-E synthase activity (GO:0050220);;	K05309|3.0e-171|mtr:MTR_3g114070|K05309 microsomal prostaglandin-E synthase 2 [EC:5.3.99.3] | (RefSeq) glutathione S-transferase-related protein	Arachidonic acid metabolism (ko00590)	[R]	General function prediction only	Glutathione S-transferase, N-terminal domain	--	O	Posttranslational modification, protein turnover, chaperones	prostaglandin E synthase 2 [Medicago truncatula]
MruG048768	132	105	109	6	11	3	13.6868	13.4395	13.3055	0.629236	1.2165	0.237634	2.08877313877839e-23	-3.31079	down	--	--	--	--	--	--	--	--	--	--	--	hypothetical protein MTR_4g061300 [Medicago truncatula]
MruG019277	17	19	24	89	86	80	0.168224	0.229535	0.279035	0.98811	0.976928	0.887931	3.49224845064938e-07	1.64461827432671	up	[E]	Amino acid transport and metabolism	Molecular Function: peptide:proton symporter activity (GO:0015333);; Cellular Component: integral component of membrane (GO:0016021);; Molecular Function: oligopeptide transmembrane transporter activity (GO:0035673);; Molecular Function: peptide transmembrane transporter activity (GO:1904680);;	K14638|1.4e-247|ccaj:109788863|K14638 solute carrier family 15 (peptide/histidine transporter), member 3/4 | (RefSeq) protein NRT1/ PTR FAMILY 5.6-like	--	[E]	Amino acid transport and metabolism	POT family	Protein NRT1/ PTR FAMILY 5.6 OS=Arabidopsis thaliana OX=3702 GN=NPF5.6 PE=2 SV=1	E	Amino acid transport and metabolism	Peptide transporter, putative [Ricinus communis]
MruG000344	41	13	30	172	111	125	0.833034	0.311885	0.719215	3.91709	2.58519	2.86098	5.39436908518516e-10	1.88168649498955	up	[R]	General function prediction only	Molecular Function: phospholipase activity (GO:0004620);; Biological Process: lipid catabolic process (GO:0016042);; Molecular Function: acylglycerol lipase activity (GO:0047372);;	K16815|1.1e-11|gsl:Gasu_03780|K16815 calcium-independent phospholipase A2-gamma | (RefSeq) hypothetical protein	--	[I]	Lipid transport and metabolism	Patatin-like phospholipase	Patatin-like protein 2 OS=Arabidopsis thaliana OX=3702 GN=PLP2 PE=1 SV=1	I	Lipid transport and metabolism	patatin-like protein 2 [Medicago truncatula]
MruG024921	881	756	710	394	394	396	108.993	115	103.432	54.491	55.4966	54.8886	3.80800235444762e-24	-1.06411	down	[G]	Carbohydrate transport and metabolism	Molecular Function: cellulase activity (GO:0008810);; Biological Process: cellulose catabolic process (GO:0030245);; Molecular Function: carbohydrate binding (GO:0030246);;	K01179|1.3e-31|mtr:MTR_8g099410|K01179 endoglucanase [EC:3.2.1.4] | (RefSeq) endo-1,4-beta-glucanase	Starch and sucrose metabolism (ko00500)	--	--	Glycosyl hydrolase family 9	Endoglucanase 6 OS=Arabidopsis thaliana OX=3702 GN=At1g64390 PE=2 SV=2	G	Carbohydrate transport and metabolism	endo-1,4-beta-glucanase [Medicago truncatula]
MruG015796	277	223	247	1175	994	1014	7.52572	7.42931	7.90588	35.7586	30.8244	30.9376	3.39471297035909e-70	1.96035844074651	up	[Q]	Secondary metabolites biosynthesis, transport and catabolism	Molecular Function: 1-aminocyclopropane-1-carboxylate oxidase activity (GO:0009815);; Molecular Function: metal ion binding (GO:0046872);; Molecular Function: dioxygenase activity (GO:0051213);;	K05933|2.9e-179|mtr:MTR_3g083370|K05933 aminocyclopropanecarboxylate oxidase [EC:1.14.17.4] | (RefSeq) 1-aminocyclopropane-1-carboxylate oxidase	Cysteine and methionine metabolism (ko00270)	[QR]	Secondary metabolites biosynthesis, transport and catabolism;; General function prediction only	2OG-Fe(II) oxygenase superfamily	1-aminocyclopropane-1-carboxylate oxidase OS=Prunus mume OX=102107 GN=ACO1 PE=2 SV=1	Q	Secondary metabolites biosynthesis, transport and catabolism	1-aminocyclopropane-1-carboxylate oxidase [Medicago truncatula]
MruG044804	41	52	29	9	15	14	0.592752	0.922922	0.489423	0.13402	0.236274	0.225496	0.00132486504327127	-1.2854	down	--	--	Biological Process: ubiquitin-dependent protein catabolic process (GO:0006511);; Cellular Component: SCF ubiquitin ligase complex (GO:0019005);; Biological Process: SCF-dependent proteasomal ubiquitin-dependent protein catabolic process (GO:0031146);;	K15082|6.0e-194|mtr:MTR_4g125440|K15082 DNA repair protein RAD7 | (RefSeq) RNI superfamily protein	--	[R]	General function prediction only	--	--	S	Function unknown	uncharacterized protein LOC25494176 [Medicago truncatula]
MruG038497	111	101	68	32	23	28	4.59819	5.13088	3.27401	1.4555	1.0454	1.26695	2.68623245735578e-07	-1.57421	down	--	--	Molecular Function: DNA binding (GO:0003677);; Molecular Function: transcription factor activity, sequence-specific DNA binding (GO:0003700);; Cellular Component: nucleus (GO:0005634);;	K09286|9.9e-35|nta:107807923|K09286 EREBP-like factor | (RefSeq) DREB3; dehydration-responsive element-binding protein 1B-like	--	--	--	AP2 domain	Ethylene-responsive transcription factor ERF024 OS=Arabidopsis thaliana OX=3702 GN=ERF024 PE=2 SV=1	K	Transcription	putative transcription factor AP2-EREBP family [Medicago truncatula]
MruG030216	279	290	304	781	789	858	5.25064	6.70803	6.72872	16.4665	16.9487	18.1199	1.90311590544748e-26	1.33926979752032	up	--	--	Molecular Function: hydrolase activity, hydrolyzing O-glycosyl compounds (GO:0004553);; Biological Process: carbohydrate metabolic process (GO:0005975);; Cellular Component: anchored component of plasma membrane (GO:0046658);;	K19891|2.7e-101|smo:SELMODRAFT_442025|K19891 glucan endo-1,3-beta-glucosidase 1/2/3 [EC:3.2.1.39] | (RefSeq) hypothetical protein	Starch and sucrose metabolism (ko00500)	--	--	Glycosyl hydrolases family 17	Glucan endo-1,3-beta-glucosidase 13 OS=Arabidopsis thaliana OX=3702 GN=At5g56590 PE=2 SV=1	G	Carbohydrate transport and metabolism	putative glucan endo-1,3-beta-D-glucosidase [Medicago truncatula]
MruG039923	35196	28870	29077	12219	11136	11863	569.1	574.395	554.075	221.255	205.449	215.312	0	-1.495	down	[QV]	Secondary metabolites biosynthesis, transport and catabolism;; Defense mechanisms	Molecular Function: monooxygenase activity (GO:0004497);; Molecular Function: iron ion binding (GO:0005506);; Cellular Component: integral component of membrane (GO:0016021);; Molecular Function: oxidoreductase activity, acting on paired donors, with incorporation or reduction of molecular oxygen (GO:0016705);; Molecular Function: heme binding (GO:0020037);;	K17961|2.6e-244|mtr:MTR_8g012585|K17961 trimethyltridecatetraene/dimethylnonatriene synthase [EC:1.14.14.58 1.14.14.59] | (RefSeq) cytochrome P450 family 82 protein	Diterpenoid biosynthesis (ko00904)	[Q]	Secondary metabolites biosynthesis, transport and catabolism	Cytochrome P450	Dimethylnonatriene synthase OS=Arabidopsis thaliana OX=3702 GN=CYP82G1 PE=1 SV=1	Q	Secondary metabolites biosynthesis, transport and catabolism	cytochrome P450 82G1 [Medicago truncatula]
MruG033931	468	349	371	978	959	953	25.3962	23.3066	23.7152	59.5382	59.4757	58.1524	1.40973831624806e-32	1.17613075501085	up	--	--	Molecular Function: DNA binding (GO:0003677);;	K03627|1.9e-70|mtr:MTR_6g086280|K03627 putative transcription factor | (RefSeq) multiprotein bridging factor 1b-like protein	--	[K]	Transcription	Multiprotein bridging factor 1	Multiprotein-bridging factor 1c OS=Arabidopsis thaliana OX=3702 GN=MBF1C PE=1 SV=1	K	Transcription	multiprotein bridging factor 1b-like protein [Medicago truncatula]
MruG044112	284	225	278	41	43	33	16.2694	15.8628	18.7068	2.57713	2.79039	2.05901	1.56895250050482e-33	-2.63582	down	--	--	Cellular Component: integral component of membrane (GO:0016021);; Biological Process: vesicle-mediated transport (GO:0016192);;	K08515|2.8e-71|mtr:MTR_4g115390|K08515 vesicle-associated membrane protein 7 | (RefSeq) synaptobrevin-like protein	SNARE interactions in vesicular transport (ko04130)	[U]	Intracellular trafficking, secretion, and vesicular transport	Regulated-SNARE-like domain	Vesicle-associated membrane protein 711 OS=Arabidopsis thaliana OX=3702 GN=VAMP711 PE=1 SV=2	U	Intracellular trafficking, secretion, and vesicular transport	vesicle-associated membrane protein 711 [Medicago truncatula]
MruG021058	110	131	135	403	402	436	2.05226	3.01367	2.97505	8.45219	8.58625	9.1633	8.3600051087752e-19	1.54122789775166	up	--	--	Molecular Function: UDP-glycosyltransferase activity (GO:0008194);; Cellular Component: intracellular membrane-bounded organelle (GO:0043231);; Molecular Function: quercetin 3-O-glucosyltransferase activity (GO:0080043);; Molecular Function: quercetin 7-O-glucosyltransferase activity (GO:0080044);;	K13493|9.6e-99|brp:103846928|K13493 cytokinin-N-glucosyltransferase [EC:2.4.1.-] | (RefSeq) UDP-glycosyltransferase 76C2	Zeatin biosynthesis (ko00908)	[GC]	Carbohydrate transport and metabolism;; Energy production and conversion	UDP-glucoronosyl and UDP-glucosyl transferase	UDP-glucose iridoid glucosyltransferase OS=Catharanthus roseus OX=4058 GN=UGT76A2 PE=1 SV=1	--	--	UDP-glucose iridoid glucosyltransferase isoform X1 [Medicago truncatula]
MruG039467	3326	2855	2738	1519	1452	1418	52.8771	55.8338	51.2902	27.0422	26.3321	25.2956	2.7930970806542e-80	-1.11225	down	[Q]	Secondary metabolites biosynthesis, transport and catabolism	Biological Process: fatty acid biosynthetic process (GO:0006633);; Cellular Component: integral component of membrane (GO:0016021);; Molecular Function: oxidoreductase activity (GO:0016491);; Molecular Function: transferase activity, transferring acyl groups other than amino-acyl groups (GO:0016747);; Molecular Function: lyase activity (GO:0016829);;	K15397|4.4e-300|mtr:MTR_7g118170|K15397 3-ketoacyl-CoA synthase [EC:2.3.1.199] | (RefSeq) 3-ketoacyl-CoA synthase-like protein	Fatty acid elongation (ko00062);; Plant-pathogen interaction (ko04626)	--	--	FAE1/Type III polyketide synthase-like protein	3-ketoacyl-CoA synthase 1 OS=Arabidopsis thaliana OX=3702 GN=KCS1 PE=1 SV=1	I	Lipid transport and metabolism	3-ketoacyl-CoA synthase 1 [Medicago truncatula]
MruG040131	318	316	278	127	125	92	3.60736	4.41923	3.71433	1.60648	1.61148	1.16522	1.56556123541863e-14	-1.43188	down	[I]	Lipid transport and metabolism	Molecular Function: phospholipase D activity (GO:0004630);; Cellular Component: plasma membrane (GO:0005886);; Biological Process: phospholipid catabolic process (GO:0009395);;	K01115|0.0e+00|mtr:MTR_8g016160|K01115 phospholipase D1/2 [EC:3.1.4.4] | (RefSeq) phospholipase D alpha	Glycerophospholipid metabolism (ko00564);; Ether lipid metabolism (ko00565);; Endocytosis (ko04144)	[I]	Lipid transport and metabolism	Phospholipase D C terminal	Phospholipase D alpha 4 OS=Arabidopsis thaliana OX=3702 GN=PLDALPHA4 PE=2 SV=1	I	Lipid transport and metabolism	phospholipase D alpha [Medicago truncatula]
MruG049387	45	34	37	111	81	109	0.6691	0.623153	0.653186	1.86166	1.38563	1.84206	0.000105596656001412	1.12490843171638	up	--	--	Molecular Function: magnesium ion binding (GO:0000287);; Molecular Function: terpene synthase activity (GO:0010333);; Molecular Function: hydrolase activity (GO:0016787);;	K14175|2.7e-114|atr:18440990|K14175 (3S,6E)-nerolidol synthase [EC:4.2.3.48] | (RefSeq) (3S,6E)-nerolidol synthase 1	Sesquiterpenoid and triterpenoid biosynthesis (ko00909)	--	--	Terpene synthase family, metal binding domain	Probable terpene synthase 11 OS=Ricinus communis OX=3988 GN=TPS11 PE=3 SV=1	C	Energy production and conversion	probable terpene synthase 11 [Medicago truncatula]
MruG029182	182	173	186	49	64	41	3.56426	4.18412	4.30735	1.07719	1.41694	0.898414	3.03862664778536e-13	-1.74851	down	--	--	Molecular Function: 3'-5'-exoribonuclease activity (GO:0000175);; Molecular Function: endonuclease activity (GO:0004519);;	K18729|2.2e-20|gsl:Gasu_52160|K18729 protein angel | (RefSeq) calcium-binding EF hand family protein	--	[K]	Transcription	Endonuclease/Exonuclease/phosphatase family	Uncharacterized calcium-binding protein At1g02270 OS=Arabidopsis thaliana OX=3702 GN=At1g02270 PE=2 SV=2	K	Transcription	uncharacterized calcium-binding protein At1g02270 isoform X2 [Medicago truncatula]
Medicago_ruthenica_newGene_4935	682	484	552	287	262	346	3.95243	3.45942	3.7673	2.02361	1.74579	2.24537	1.34980101339269e-13	-1.00232	down	--	--	Molecular Function: nucleic acid binding (GO:0003676);; Molecular Function: RNA-directed DNA polymerase activity (GO:0003964);; Biological Process: DNA integration (GO:0015074);;	K12447|1.0e-205|thj:104808371|K12447 UDP-sugar pyrophosphorylase [EC:2.7.7.64] | (RefSeq) uncharacterized protein LOC104808371	Pentose and glucuronate interconversions (ko00040);; Galactose metabolism (ko00052);; Ascorbate and aldarate metabolism (ko00053);; Amino sugar and nucleotide sugar metabolism (ko00520)	[R]	General function prediction only	Reverse transcriptase (RNA-dependent DNA polymerase)	Retrovirus-related Pol polyprotein from transposon TNT 1-94 OS=Nicotiana tabacum OX=4097 PE=2 SV=1	L	Replication, recombination and repair	putative RNA-directed DNA polymerase [Medicago truncatula]
MruG025610	288	235	263	764	731	729	7.45698	7.47877	8.01235	22.1903	21.6154	21.2192	1.54216214198201e-32	1.37815729487506	up	[I]	Lipid transport and metabolism	Biological Process: catabolic process (GO:0009056);; Molecular Function: hydrolase activity (GO:0016787);;	K13258|4.2e-152|cam:101506056|K13258 2-hydroxyisoflavanone dehydratase [EC:4.2.1.105] | (RefSeq) 2-hydroxyisoflavanone dehydratase-like	Isoflavonoid biosynthesis (ko00943)	[V]	Defense mechanisms	alpha/beta hydrolase fold	2-hydroxyisoflavanone dehydratase OS=Glycine max OX=3847 GN=HIDH PE=1 SV=1	I	Lipid transport and metabolism	2-hydroxyisoflavanone dehydratase [Medicago truncatula]
MruG008639	0	0	0	58	34	61	0	0	0	1.62073	0.947778	1.70536	1.95899039009972e-14	3.19071421652942	up	--	--	--	--	--	--	--	--	--	--	--	hypothetical protein MTR_8g031230 [Medicago truncatula]
MruG013687	165	118	129	335	257	343	3.56525	3.13612	3.28116	8.1176	6.34939	8.33729	7.30862376652572e-09	1.04296007294147	up	--	--	Cellular Component: extracellular space (GO:0005615);; Molecular Function: lipid binding (GO:0008289);;	K05399|5.5e-159|pvu:PHAVU_006G048700g|K05399 lipopolysaccharide-binding protein | (RefSeq) hypothetical protein	--	[V]	Defense mechanisms	LBP / BPI / CETP family, N-terminal domain	Putative BPI/LBP family protein At1g04970 OS=Arabidopsis thaliana OX=3702 GN=At1g04970 PE=2 SV=1	V	Defense mechanisms	putative bactericidal permeability-increasing protein, alpha/beta [Medicago truncatula]
MruG028713	9	9	10	51	50	67	0.297098	0.374748	0.404235	2.04369	2.01552	2.66881	8.32166199766558e-07	1.84713630086365	up	--	--	Molecular Function: DNA binding (GO:0003677);; Molecular Function: transcription factor activity, sequence-specific DNA binding (GO:0003700);; Cellular Component: nucleus (GO:0005634);;	K09286|3.0e-19|ppp:112279394|K09286 EREBP-like factor | (RefSeq) ethylene-responsive transcription factor ERF022-like	--	--	--	AP2 domain	Ethylene-responsive transcription factor ERF014 OS=Arabidopsis thaliana OX=3702 GN=ERF014 PE=2 SV=1	K	Transcription	ethylene-responsive transcription factor ERF014 [Medicago truncatula]
MruG026126	1958	1597	1576	925	895	893	66.8444	67.085	63.4183	35.3721	34.8366	34.2027	9.99110933846108e-46	-1.00452	down	--	--	Cellular Component: chloroplast stroma (GO:0009570);;	--	--	--	--	--	--	--	--	uncharacterized protein LOC11436298 [Medicago truncatula]
MruG039705	141	103	102	49	60	31	3.63193	3.24864	3.10142	1.39252	1.74213	0.878274	1.50903219580281e-05	-1.2254	down	--	--	Molecular Function: DNA binding (GO:0003677);; Molecular Function: protein dimerization activity (GO:0046983);;	K13422|1.6e-10|hbr:110653487|K13422 transcription factor MYC2 | (RefSeq) transcription factor MYC2-like	MAPK signaling pathway - plant (ko04016);; Plant hormone signal transduction (ko04075)	--	--	Helix-loop-helix DNA-binding domain	Transcription factor NAI1 OS=Arabidopsis thaliana OX=3702 GN=NAI1 PE=2 SV=1	K	Transcription	putative transcription factor bHLH family [Medicago truncatula]
MruG019212	24	29	33	112	74	102	0.25	0.371832	0.402302	1.31008	0.886023	1.19946	9.80497927520227e-06	1.38261997827315	up	--	--	Cellular Component: integral component of membrane (GO:0016021);;	K13466|1.4e-12|jre:108979830|K13466 EIX receptor 1/2 | (RefSeq) receptor-like protein EIX2 isoform X1	Plant-pathogen interaction (ko04626)	[R]	General function prediction only	Leucine rich repeat	Receptor-like protein 7 OS=Arabidopsis thaliana OX=3702 GN=RLP7 PE=3 SV=2	S	Function unknown	disease resistance family protein/LRR protein [Medicago truncatula]
MruG047537	4915	3798	3956	2638	1702	2120	59.5161	56.5927	56.4436	35.7716	23.5144	28.8149	1.41230085588127e-09	-1.02235	down	[HT]	Coenzyme transport and metabolism;; Signal transduction mechanisms	Molecular Function: protein kinase activity (GO:0004672);; Cellular Component: integral component of membrane (GO:0016021);; Molecular Function: hydrolase activity (GO:0016787);; Biological Process: membrane lipid biosynthetic process (GO:0046467);; Biological Process: iron ion homeostasis (GO:0055072);; Biological Process: regulation of response to reactive oxygen species (GO:1901031);;	K13457|0.0e+00|vvi:100252764|K13457 disease resistance protein RPM1 | (RefSeq) uncharacterized protein sll1770	Plant-pathogen interaction (ko04626)	[R]	General function prediction only	ABC1 family	Protein ACTIVITY OF BC1 COMPLEX KINASE 7, chloroplastic OS=Arabidopsis thaliana OX=3702 GN=ABC1K7 PE=1 SV=1	I	Lipid transport and metabolism	protein ACTIVITY OF BC1 COMPLEX KINASE 7, chloroplastic [Medicago truncatula]
MruG011843	2106	1845	1930	627	630	626	52.8592	57.0057	57.0863	17.6104	18.0356	17.6295	2.98310832936638e-110	-1.72584	down	--	--	Cellular Component: nucleus (GO:0005634);; Biological Process: regulation of transcription, DNA-templated (GO:0006355);; Biological Process: auxin-activated signaling pathway (GO:0009734);;	K14484|4.7e-167|mtr:MTR_2g101500|K14484 auxin-responsive protein IAA | (RefSeq) auxin-responsive AUX/IAA family protein	Plant hormone signal transduction (ko04075)	--	--	AUX/IAA family	Auxin-responsive protein IAA8 OS=Arabidopsis thaliana OX=3702 GN=IAA8 PE=1 SV=1	K	Transcription	auxin-responsive protein IAA27 [Medicago truncatula]
Medicago_ruthenica_newGene_6274	353	513	265	0	0	0	3.15701	5.20458	2.56851	0	0	0	2.61797659883246e-68	-6.0512	down	--	--	Molecular Function: DNA binding (GO:0003677);; Molecular Function: protein dimerization activity (GO:0046983);;	K19984|1.7e-68|psom:113272286|K19984 exocyst complex component 5 | (RefSeq) uncharacterized protein LOC113272286	--	[L]	Replication, recombination and repair	hAT family C-terminal dimerisation region	Zinc finger BED domain-containing protein RICESLEEPER 1 OS=Oryza sativa subsp. japonica OX=39947 GN=Os05g0239150 PE=3 SV=1	L	Replication, recombination and repair	putative transposase [Medicago truncatula]
MruG047665	360	326	304	133	126	156	10.2553	11.4515	10.2157	4.24129	4.09764	4.9984	1.14776656325978e-14	-1.2966	down	[I]	Lipid transport and metabolism	Cellular Component: chloroplast stroma (GO:0009570);; Molecular Function: isomerase activity (GO:0016853);; Molecular Function: manganese ion binding (GO:0030145);; Molecular Function: 1-deoxy-D-xylulose-5-phosphate reductoisomerase activity (GO:0030604);; Biological Process: response to cadmium ion (GO:0046686);; Biological Process: isopentenyl diphosphate biosynthetic process, methylerythritol …	K00099|1.1e-69|mtr:MTR_4g106870|K00099 1-deoxy-D-xylulose-5-phosphate reductoisomerase [EC:1.1.1.267] | (RefSeq) 1-deoxy-D-xylulose 5-phosphate reductoisomerase	Terpenoid backbone biosynthesis (ko00900)	--	--	1-deoxy-D-xylulose 5-phosphate reductoisomerase	1-deoxy-D-xylulose 5-phosphate reductoisomerase, chloroplastic OS=Mentha piperita OX=34256 GN=DXR PE=2 SV=2	I	Lipid transport and metabolism	unknown [Medicago truncatula]
Medicago_ruthenica_newGene_3189	462	326	366	0	0	0	3.19837	2.77431	2.98828	0	0	0	1.09321933065745e-77	-6.25771	down	--	--	Molecular Function: nucleic acid binding (GO:0003676);; Molecular Function: zinc ion binding (GO:0008270);; Biological Process: DNA integration (GO:0015074);;	K08248|4.3e-18|zju:107414194|K08248 (R)-mandelonitrile lyase [EC:4.1.2.10] | (RefSeq) (R)-mandelonitrile lyase 1-like	Cyanoamino acid metabolism (ko00460)	[R]	General function prediction only	--	--	L	Replication, recombination and repair	copia-type polyprotein [Trifolium pratense]
MruG040378	257	207	139	36	36	32	2.89319	2.87551	1.83895	0.44813	0.460626	0.394324	2.97151866908745e-21	-2.36168	down	[P]	Inorganic ion transport and metabolism	Biological Process: potassium ion transport (GO:0006813);; Molecular Function: potassium ion transmembrane transporter activity (GO:0015079);; Cellular Component: membrane (GO:0016020);; Cellular Component: integral component of membrane (GO:0016021);;	K03549|0.0e+00|mtr:MTR_8g022130|K03549 KUP system potassium uptake protein | (RefSeq) high-affinity potassium transporter	--	--	--	K+ potassium transporter	Potassium transporter 5 OS=Oryza sativa subsp. japonica OX=39947 GN=HAK5 PE=2 SV=2	P	Inorganic ion transport and metabolism	potassium transporter 5 [Medicago truncatula]
MruG010928	71	93	75	26	25	26	1.37702	2.24613	1.73775	0.551087	0.554217	0.55823	4.60120749033434e-06	-1.46631	down	--	--	Cellular Component: nucleus (GO:0005634);; Molecular Function: zinc ion binding (GO:0008270);;	--	--	--	--	CCT motif	Putative zinc finger protein CONSTANS-LIKE 11 OS=Arabidopsis thaliana OX=3702 GN=COL11 PE=1 SV=2	K	Transcription	putative zinc finger protein CONSTANS-LIKE 11 isoform X2 [Medicago truncatula]
MruG030211	361	240	255	150	136	140	2.95906	2.42091	2.46545	1.37803	1.26956	1.28302	2.56572949692495e-09	-1.04251	down	[M]	Cell wall/membrane/envelope biogenesis	Molecular Function: protein kinase activity (GO:0004672);; Molecular Function: ATP binding (GO:0005524);; Cellular Component: plasma membrane (GO:0005886);; Biological Process: hormone-mediated signaling pathway (GO:0009755);; Cellular Component: integral component of membrane (GO:0016021);;	K13415|2.1e-85|obr:102715163|K13415 protein brassinosteroid insensitive 1 [EC:2.7.10.1 2.7.11.1] | (RefSeq) protein BRASSINOSTEROID INSENSITIVE 1-like	Plant hormone signal transduction (ko04075)	--	--	Protein kinase domain	MDIS1-interacting receptor like kinase 2 OS=Arabidopsis thaliana OX=3702 GN=MIK2 PE=1 SV=3	T	Signal transduction mechanisms	MDIS1-interacting receptor like kinase 2 [Medicago truncatula]
MruG020701	1427	1249	1217	514	498	494	141.658	152.538	142.293	57.1286	56.3831	55.0188	1.9998065863622e-62	-1.4503	down	[R]	General function prediction only	Cellular Component: nucleus (GO:0005634);; Cellular Component: cytosol (GO:0005829);; Biological Process: cytokinin biosynthetic process (GO:0009691);; Molecular Function: hydrolase activity, hydrolyzing N-glycosyl compounds (GO:0016799);;	K22522|1.4e-38|mtr:MTR_4g058740|K22522 cytokinin riboside 5'-monophosphate phosphoribohydrolase [EC:3.2.2.-] | (RefSeq) lysine decarboxylase family protein	--	--	--	SLOG cluster4 family	Cytokinin riboside 5'-monophosphate phosphoribohydrolase LOG1 OS=Arabidopsis thaliana OX=3702 GN=LOG1 PE=1 SV=1	G	Carbohydrate transport and metabolism	cytokinin riboside 5'-monophosphate phosphoribohydrolase LOG1 [Medicago truncatula]
Medicago_ruthenica_newGene_610	130	102	110	0	0	0	6.60836	6.3706	6.55164	0	0	0	7.92438418271325e-34	-4.58457	down	--	--	--	--	--	--	--	--	--	--	--	hypothetical protein L195_g036633, partial [Trifolium pratense]
Medicago_ruthenica_newGene_1709	0	2	0	113	79	108	0	0.018094	0	1.07114	0.729257	1.02495	1.33136628578507e-25	4.00068573138303	up	--	--	Cellular Component: nucleus (GO:0005634);; Biological Process: regulation of transcription, DNA-templated (GO:0006355);; Molecular Function: zinc ion binding (GO:0008270);;	K08853|3.4e-50|adu:107458808|K08853 AP2-associated kinase [EC:2.7.11.1] | (RefSeq) protein FAR1-RELATED SEQUENCE 5	--	--	--	MULE transposase domain	Protein FAR1-RELATED SEQUENCE 3 OS=Arabidopsis thaliana OX=3702 GN=FRS3 PE=1 SV=2	S	Function unknown	FAR1-related protein, partial [Trifolium pratense]
MruG001269	1610	1302	1253	726	721	717	19.1621	19.0763	17.5718	9.67279	9.79443	9.57598	2.62881637837435e-38	-1.02646	down	[T]	Signal transduction mechanisms	Molecular Function: ion channel activity (GO:0005216);; Cellular Component: integral component of membrane (GO:0016021);;	K05391|0.0e+00|mtr:MTR_1g028370|K05391 cyclic nucleotide gated channel, plant | (RefSeq) cyclic nucleotide-gated ion channel-like protein	Plant-pathogen interaction (ko04626)	[PT]	Inorganic ion transport and metabolism;; Signal transduction mechanisms	Ion transport protein	Cyclic nucleotide-gated ion channel 1 OS=Arabidopsis thaliana OX=3702 GN=CNGC1 PE=1 SV=1	--	--	cyclic nucleotide-gated ion channel 1 [Medicago truncatula]
Medicago_ruthenica_newGene_2146	48	42	42	4	13	6	0.734166	0.841992	0.810734	0.054536	0.222145	0.097909	6.7741358242387e-06	-1.80027	down	--	--	--	K09571|6.6e-08|qsu:112039090|K09571 FK506-binding protein 4/5 [EC:5.2.1.8] | (RefSeq) LOW QUALITY PROTEIN: peptidyl-prolyl cis-trans isomerase FKBP65-like	--	[R]	General function prediction only	--	--	O	Posttranslational modification, protein turnover, chaperones	PREDICTED: uncharacterized protein LOC109152493 [Ipomoea nil]
MruG036581	244	233	185	756	663	635	3.44777	4.05582	3.08251	12.0059	10.719	10.1044	2.68448189428089e-29	1.49755687985386	up	[C]	Energy production and conversion	Molecular Function: malate dehydrogenase (decarboxylating) (NAD+) activity (GO:0004471);; Molecular Function: metal ion binding (GO:0046872);; Molecular Function: NAD binding (GO:0051287);;	K00028|0.0e+00|mtr:MTR_7g076650|K00028 malate dehydrogenase (decarboxylating) [EC:1.1.1.39] | (RefSeq) NADP-dependent malic enzyme	Pyruvate metabolism (ko00620);; Carbon fixation in photosynthetic organisms (ko00710);; Carbon metabolism (ko01200)	[C]	Energy production and conversion	Malic enzyme, NAD binding domain	NAD-dependent malic enzyme 59 kDa isoform, mitochondrial OS=Solanum tuberosum OX=4113 PE=1 SV=1	C	Energy production and conversion	NAD-dependent malic enzyme 59 kDa isoform, mitochondrial [Medicago truncatula]
MruG030472	0	0	0	96	78	81	0	0	0	1.98829	1.6475	1.67168	3.8132485377582e-24	3.99649730195818	up	--	--	Cellular Component: integral component of membrane (GO:0016021);;	--	--	--	--	CRT-like, chloroquine-resistance transporter-like	Protein CLT1, chloroplastic OS=Arabidopsis thaliana OX=3702 GN=CLT1 PE=2 SV=1	S	Function unknown	protein CLT1, chloroplastic isoform X1 [Medicago truncatula]
MruG031008	72	77	79	220	264	216	1.02595	1.35043	1.32262	3.52977	4.31641	3.47157	3.38344655380265e-11	1.4135072791919	up	[F]	Nucleotide transport and metabolism	Molecular Function: IMP cyclohydrolase activity (GO:0003937);; Molecular Function: phosphoribosylaminoimidazolecarboxamide formyltransferase activity (GO:0004643);; Cellular Component: cytosol (GO:0005829);; Biological Process: 'de novo' IMP biosynthetic process (GO:0006189);;	K00602|0.0e+00|mtr:MTR_5g095820|K00602 phosphoribosylaminoimidazolecarboxamide formyltransferase / IMP cyclohydrolase [EC:2.1.2.3 3.5.4.10] | (RefSeq) aicarft/IMPCHase bienzyme family protein	Purine metabolism (ko00230);; One carbon pool by folate (ko00670)	[F]	Nucleotide transport and metabolism	AICARFT/IMPCHase bienzyme	--	F	Nucleotide transport and metabolism	aicarft/IMPCHase bienzyme family protein [Medicago truncatula]
MruG038422	170	116	144	40	53	31	10.7866	9.0309	10.7541	2.78838	3.81519	2.17936	1.92190510861715e-10	-1.68057	down	--	--	Biological Process: hydrotropism (GO:0010274);;	--	--	--	--	Protein of unknown function, DUF617	Protein MIZU-KUSSEI 1 OS=Arabidopsis thaliana OX=3702 GN=MIZ1 PE=1 SV=1	S	Function unknown	protein MIZU-KUSSEI 1 [Medicago truncatula]
MruG039483	41394	32824	33050	13146	13247	13184	467.462	456.115	439.844	166.243	170.691	167.122	0	-1.52782	down	--	--	Molecular Function: DNA binding (GO:0003677);; Cellular Component: nucleus (GO:0005634);;	K12133|0.0e+00|mtr:MTR_7g118330|K12133 MYB-related transcription factor LHY | (RefSeq) late elongated hypocotyl-like protein	Circadian rhythm - plant (ko04712)	[O]	Posttranslational modification, protein turnover, chaperones	Myb-like DNA-binding domain	Protein LHY OS=Arabidopsis thaliana OX=3702 GN=LHY PE=1 SV=2	K	Transcription	protein LHY isoform X1 [Medicago truncatula]
MruG002143	76	58	99	255	142	157	2.34383	2.18091	3.60642	8.80013	4.99481	5.42624	0.000129893473135106	1.02519465028589	up	--	--	Molecular Function: DNA binding (GO:0003677);; Cellular Component: nucleus (GO:0005634);;	K09422|8.6e-127|mtr:MTR_1g043080|K09422 transcription factor MYB, plant | (RefSeq) myb-related transcription factor LBM1	--	[K]	Transcription	Myb-like DNA-binding domain	Transcription factor MYB15 OS=Arabidopsis thaliana OX=3702 GN=MYB15 PE=1 SV=1	--	--	unknown [Medicago truncatula]
MruG002249	1412	1115	1115	2942	2752	2936	23.9579	23.2699	22.2916	55.9036	53.2905	55.9251	1.81283456339768e-81	1.14735328177089	up	[P]	Inorganic ion transport and metabolism	Cellular Component: integral component of plasma membrane (GO:0005887);; Molecular Function: ammonium transmembrane transporter activity (GO:0008519);; Biological Process: ammonium transmembrane transport (GO:0072488);;	K03320|7.5e-278|mtr:MTR_1g045550|K03320 ammonium transporter, Amt family | (RefSeq) ammonium transporter 1 protein	--	[P]	Inorganic ion transport and metabolism	Ammonium Transporter Family	Ammonium transporter 1 member 1 OS=Arabidopsis thaliana OX=3702 GN=AMT1-1 PE=1 SV=1	P	Inorganic ion transport and metabolism	ammonium transporter 1 member 1 [Medicago truncatula]
MruG037325	81	76	52	17	5	23	1.39597	1.62706	1.06134	0.320613	0.08916	0.448067	2.05739534207722e-06	-1.75486	down	[V]	Defense mechanisms	Molecular Function: antiporter activity (GO:0015297);; Cellular Component: membrane (GO:0016020);; Cellular Component: integral component of membrane (GO:0016021);; Molecular Function: transmembrane transporter activity (GO:0022857);; Molecular Function: xenobiotic transporter activity (GO:0042910);;	K03327|2.8e-261|mtr:MTR_7g087400|K03327 multidrug resistance protein, MATE family | (RefSeq) MATE efflux family protein	--	[R]	General function prediction only	MatE	Protein DETOXIFICATION 21 OS=Arabidopsis thaliana OX=3702 GN=DTX21 PE=1 SV=1	V	Defense mechanisms	protein DETOXIFICATION 21 [Medicago truncatula]
MruG024290	5687	4127	3940	2288	1676	2054	65.0792	58.1049	53.1264	29.3161	21.8782	26.3829	3.40487023160226e-20	-1.24437	down	[HT]	Coenzyme transport and metabolism;; Signal transduction mechanisms	Molecular Function: protein kinase activity (GO:0004672);; Cellular Component: integral component of membrane (GO:0016021);; Molecular Function: hydrolase activity (GO:0016787);; Biological Process: membrane lipid biosynthetic process (GO:0046467);; Biological Process: iron ion homeostasis (GO:0055072);; Biological Process: regulation of response to reactive oxygen species (GO:1901031);;	K13457|2.4e-139|vvi:100252764|K13457 disease resistance protein RPM1 | (RefSeq) uncharacterized protein sll1770	Plant-pathogen interaction (ko04626)	[R]	General function prediction only	ABC1 family	Protein ACTIVITY OF BC1 COMPLEX KINASE 8, chloroplastic OS=Arabidopsis thaliana OX=3702 GN=ABC1K8 PE=2 SV=1	S	Function unknown	protein ACTIVITY OF BC1 COMPLEX KINASE 8, chloroplastic [Medicago truncatula]
MruG027774	0	5	0	36	57	56	0	0.126173	0	0.888731	1.42016	1.38565	5.33389523830469e-10	2.58954294105175	up	--	--	--	K00993|1.1e-58|bna:106453259|K00993 ethanolaminephosphotransferase [EC:2.7.8.1] | (RefSeq) uncharacterized protein LOC106453259	Phosphonate and phosphinate metabolism (ko00440);; Glycerophospholipid metabolism (ko00564);; Ether lipid metabolism (ko00565)	--	--	Protein of unknown function (DUF1262)	--	S	Function unknown	uncharacterized protein LOC25494608 [Medicago truncatula]
MruG043997	33	23	19	76	61	71	0.528314	0.446475	0.3571	1.37439	1.12212	1.27462	0.000572898946463605	1.15191378371041	up	[QV]	Secondary metabolites biosynthesis, transport and catabolism;; Defense mechanisms	Molecular Function: monooxygenase activity (GO:0004497);; Molecular Function: iron ion binding (GO:0005506);; Biological Process: brassinosteroid homeostasis (GO:0010268);; Cellular Component: integral component of membrane (GO:0016021);; Biological Process: brassinosteroid metabolic process (GO:0016131);; Molecular Function: oxidoreductase activity, acting on paired donors, with incorporation or…	K15639|2.6e-297|mtr:MTR_4g113650|K15639 PHYB activation tagged suppressor 1 [EC:1.14.-.-] | (RefSeq) cytochrome P450 family 709 protein	Brassinosteroid biosynthesis (ko00905)	[QI]	Secondary metabolites biosynthesis, transport and catabolism;; Lipid transport and metabolism	Cytochrome P450	Cytochrome P450 734A1 OS=Arabidopsis thaliana OX=3702 GN=CYP734A1 PE=2 SV=1	Q	Secondary metabolites biosynthesis, transport and catabolism	cytochrome P450 734A1 [Medicago truncatula]
MruG001785	58	34	25	141	160	143	0.680207	0.488366	0.34499	1.86858	2.15985	1.89442	1.04067536159171e-09	1.64743411762876	up	[K]	Transcription	Molecular Function: ADP binding (GO:0043531);;	K13459|1.4e-104|vvi:100246175|K13459 disease resistance protein RPS2 | (RefSeq) probable disease resistance protein At4g27220	Plant-pathogen interaction (ko04626)	[T]	Signal transduction mechanisms	NB-ARC domain	Disease resistance protein At4g27190 OS=Arabidopsis thaliana OX=3702 GN=At4g27190 PE=2 SV=1	T	Signal transduction mechanisms	disease resistance protein (CC-NBS-LRR class) family protein [Medicago truncatula]
Medicago_ruthenica_newGene_12978	55	47	66	104	149	164	2.05457	2.18351	2.92998	4.38756	6.4112	6.92828	7.72770837172655e-05	1.08056101373566	up	--	--	--	--	--	--	--	--	--	--	--	hypothetical protein MTR_5g010555 [Medicago truncatula]
MruG048384	145	102	122	9	4	11	2.13946	1.84163	2.11749	0.144215	0.067037	0.182254	4.50284841183497e-24	-3.25536	down	[DPM]	Cell cycle control, cell division, chromosome partitioning;; Inorganic ion transport and metabolism;; Cell wall/membrane/envelope biogenesis	Molecular Function: ferroxidase activity (GO:0004322);; Molecular Function: copper ion binding (GO:0005507);; Cellular Component: plasma membrane (GO:0005886);; Biological Process: iron ion transport (GO:0006826);; Biological Process: lignin catabolic process (GO:0046274);; Cellular Component: apoplast (GO:0048046);; Molecular Function: hydroquinone:oxygen oxidoreductase activity (GO:0052716);; B…	K05909|0.0e+00|mtr:MTR_3g101635|K05909 laccase [EC:1.10.3.2] | (RefSeq) transparent testa protein	--	[Q]	Secondary metabolites biosynthesis, transport and catabolism	Multicopper oxidase	Laccase-15 OS=Arabidopsis thaliana OX=3702 GN=TT10 PE=1 SV=1	Q	Secondary metabolites biosynthesis, transport and catabolism	transparent testa protein [Medicago truncatula]
MruG004998	856	604	621	2033	2126	2150	19.0288	16.4988	16.266	50.5951	53.9285	53.6339	7.18522250228821e-82	1.50113934024341	up	--	--	Molecular Function: DNA binding (GO:0003677);; Molecular Function: transcription factor activity, sequence-specific DNA binding (GO:0003700);; Cellular Component: nucleus (GO:0005634);;	K09287|4.9e-205|mtr:MTR_1g093600|K09287 RAV-like factor | (RefSeq) AP2/ERF and B3 domain transcription factor	--	--	--	B3 DNA binding domain	AP2/ERF and B3 domain-containing transcription repressor TEM1 OS=Arabidopsis thaliana OX=3702 GN=TEM1 PE=1 SV=1	K	Transcription	AP2/ERF and B3 domain-containing transcription factor RAV1 [Medicago truncatula]
MruG008570	288	212	224	1104	1149	1259	7.32665	6.61688	6.708	31.5078	33.3956	36.0065	4.61860670578809e-88	2.15186606477574	up	--	--	Molecular Function: hydrolase activity, hydrolyzing O-glycosyl compounds (GO:0004553);; Biological Process: carbohydrate metabolic process (GO:0005975);; Cellular Component: anchored component of plasma membrane (GO:0046658);;	K19892|9.4e-51|mus:103975262|K19892 glucan endo-1,3-beta-glucosidase 4 [EC:3.2.1.39] | (RefSeq) glucan endo-1,3-beta-glucosidase 4 isoform X2	Starch and sucrose metabolism (ko00500)	--	--	Glycosyl hydrolases family 17	Glucan endo-1,3-beta-glucosidase, basic isoform OS=Phaseolus vulgaris OX=3885 PE=2 SV=1	G	Carbohydrate transport and metabolism	Glycoside hydrolase, family 17 [Medicago truncatula]
MruG042238	197	156	123	423	418	337	2.54649	2.47877	1.87236	6.1308	6.16441	4.89775	5.52108385044165e-12	1.17097838793438	up	--	--	Molecular Function: molecular_function (GO:0003674);; Molecular Function: catalytic activity (GO:0003824);; Molecular Function: ubiquitin-protein transferase activity (GO:0004842);; Molecular Function: protein binding (GO:0005515);; Cellular Component: cellular_component (GO:0005575);; Cellular Component: intracellular (GO:0005622);; Cellular Component: cell (GO:0005623);; Cellular Component: nuc…	K21596|3.2e-10|nta:107794376|K21596 calmodulin-binding transcription activator | (RefSeq) uncharacterized LOC107794376	--	--	--	F-box domain	Protein POOR HOMOLOGOUS SYNAPSIS 1 OS=Arabidopsis thaliana OX=3702 GN=PHS1 PE=1 SV=1	S	Function unknown	F-box/kelch-repeat protein At3g23880 [Medicago truncatula]
MruG006045	28	26	28	80	74	95	0.564722	0.651801	0.65752	1.8208	1.7244	2.1848	4.80659160326552e-05	1.27629671897227	up	--	--	Molecular Function: DNA replication origin binding (GO:0003688);; Cellular Component: nuclear origin of replication recognition complex (GO:0005664);; Biological Process: DNA replication initiation (GO:0006270);; Biological Process: response to sucrose (GO:0009744);;	K02606|1.7e-227|mtr:MTR_1g109100|K02606 origin recognition complex subunit 4 | (RefSeq) origin recognition complex subunit 4	--	[L]	Replication, recombination and repair	Origin recognition complex (ORC) subunit 4 C-terminus	Origin of replication complex subunit 4 OS=Arabidopsis thaliana OX=3702 GN=ORC4 PE=1 SV=1	L	Replication, recombination and repair	origin of replication complex subunit 4 [Medicago truncatula]
Medicago_ruthenica_newGene_12097	69	38	36	11	0	4	1.02927	0.694917	0.638862	0.187055	0	0.068128	9.27003779488456e-07	-2.04703	down	--	--	--	--	--	--	--	--	--	--	--	putative F-box/LRR-repeat protein At3g49150 [Cicer arietinum]
MruG042483	323	254	268	114	118	105	6.40315	6.20415	6.27077	2.52928	2.65151	2.32332	1.52948430470786e-14	-1.35444	down	[M]	Cell wall/membrane/envelope biogenesis	Molecular Function: protein kinase activity (GO:0004672);; Molecular Function: ATP binding (GO:0005524);; Cellular Component: plasma membrane (GO:0005886);; Cellular Component: plasmodesma (GO:0009506);; Cellular Component: integral component of membrane (GO:0016021);; Biological Process: protein autophosphorylation (GO:0046777);;	K13430|5.2e-62|zma:100281460|K13430 serine/threonine-protein kinase PBS1 [EC:2.7.11.1] | (RefSeq) serine/threonine-protein kinase NAK	Plant-pathogen interaction (ko04626)	[T]	Signal transduction mechanisms	Protein tyrosine and serine/threonine kinase	Receptor-like protein kinase THESEUS 1 OS=Arabidopsis thaliana OX=3702 GN=THE1 PE=1 SV=1	T	Signal transduction mechanisms	probable serine/threonine-protein kinase PBL7 [Medicago truncatula]
MruG006959	248	179	210	93	79	80	19.2107	17.0243	19.1579	8.02773	6.93243	6.89706	4.29221533293668e-11	-1.34267	down	--	--	Molecular Function: microtubule motor activity (GO:0003777);; Molecular Function: ATP binding (GO:0005524);; Cellular Component: kinesin complex (GO:0005871);; Cellular Component: microtubule (GO:0005874);; Biological Process: microtubule-based movement (GO:0007018);; Molecular Function: microtubule binding (GO:0008017);; Molecular Function: ATPase activity (GO:0016887);;	K11498|8.6e-38|mtr:MTR_4g071210|K11498 centromeric protein E | (RefSeq) kinesin motor catalytic domain protein	--	[Z]	Cytoskeleton	--	Kinesin-like protein KIN-7M, chloroplastic OS=Arabidopsis thaliana OX=3702 GN=KIN7M PE=2 SV=2	Z	Cytoskeleton	kinesin-like protein KIN-7D, mitochondrial isoform X2 [Medicago truncatula]
MruG031556	164	161	129	541	519	490	5.412	6.55561	5.00803	20.016	19.5792	18.1721	4.88555257371854e-28	1.62130230106309	up	[M]	Cell wall/membrane/envelope biogenesis	Cellular Component: Golgi apparatus (GO:0005794);; Molecular Function: transferase activity, transferring glycosyl groups (GO:0016757);;	K20893|8.4e-92|cpap:110816488|K20893 probable galacturonosyltransferase-like 1 [EC:2.4.1.-] | (RefSeq) probable galacturonosyltransferase-like 2	--	--	--	Glycosyl transferase family 8	Probable galacturonosyltransferase-like 10 OS=Arabidopsis thaliana OX=3702 GN=GATL10 PE=2 SV=1	G	Carbohydrate transport and metabolism	probable galacturonosyltransferase-like 10 [Medicago truncatula]
MruG043346	287	322	337	111	135	156	3.89578	5.37501	5.38344	1.68075	2.08424	2.377	6.67998480204672e-11	-1.27201	down	[T]	Signal transduction mechanisms	Molecular Function: acid phosphatase activity (GO:0003993);; Molecular Function: metal ion binding (GO:0046872);;	K22390|0.0e+00|mtr:MTR_4g103520|K22390 acid phosphatase type 7 | (RefSeq) inactive purple acid phosphatase-like protein	--	[G]	Carbohydrate transport and metabolism	Fn3-like domain from Purple Acid Phosphatase	Probable inactive purple acid phosphatase 27 OS=Arabidopsis thaliana OX=3702 GN=PAP27 PE=2 SV=1	G	Carbohydrate transport and metabolism	probable inactive purple acid phosphatase 27 [Medicago truncatula]
MruG009355	41	39	38	94	107	83	0.361187	0.423761	0.397269	0.936048	1.07946	0.824076	0.000496306697478015	1.02290500890771	up	--	--	Biological Process: mitotic cell cycle (GO:0000278);; Molecular Function: chromatin binding (GO:0003682);; Biological Process: DNA-dependent DNA replication (GO:0006261);; Biological Process: DNA repair (GO:0006281);; Biological Process: cellular response to DNA damage stimulus (GO:0006974);; Cellular Component: replication fork protection complex (GO:0031298);; Cellular Component: nuclear replic…	K11274|0.0e+00|mtr:MTR_2g059200|K11274 chromosome transmission fidelity protein 4 | (RefSeq) transducin family protein/WD-40 repeat protein	--	[R]	General function prediction only	Minichromosome loss protein, Mcl1, middle region	--	S	Function unknown	WD repeat and HMG-box DNA-binding protein 1 [Medicago truncatula]
MruG024125	55	61	49	25	16	18	0.996591	1.35164	1.04415	0.497226	0.314136	0.349181	0.000425483262927278	-1.26304	down	[G]	Carbohydrate transport and metabolism	Biological Process: carbohydrate metabolic process (GO:0005975);; Molecular Function: carbohydrate binding (GO:0030246);; Molecular Function: raffinose alpha-galactosidase activity (GO:0052692);;	K07407|4.0e-15|dzi:111281622|K07407 alpha-galactosidase [EC:3.2.1.22] | (RefSeq) alpha-galactosidase-like	Galactose metabolism (ko00052);; Glycerolipid metabolism (ko00561);; Sphingolipid metabolism (ko00600);; Glycosphingolipid biosynthesis - globo and isoglobo series (ko00603)	[G]	Carbohydrate transport and metabolism	Alpha galactosidase A	Alpha-galactosidase OS=Coffea arabica OX=13443 PE=1 SV=1	G	Carbohydrate transport and metabolism	probable alpha-galactosidase A [Medicago truncatula]
MruG009736	132	80	95	52	25	35	6.185	4.60317	5.22346	2.73077	1.29352	1.8148	1.18690071142058e-05	-1.32448	down	--	--	Molecular Function: metal ion binding (GO:0046872);; Molecular Function: desacetoxyvindoline 4-hydroxylase activity (GO:0050590);; Molecular Function: dioxygenase activity (GO:0051213);;	K13229|2.3e-35|sita:101778204|K13229 2,4-dihydroxy-1,4-benzoxazin-3-one-glucoside dioxygenase [EC:1.14.11.59] | (RefSeq) DIBOA-glucoside dioxygenase BX6	Benzoxazinoid biosynthesis (ko00402)	[QR]	Secondary metabolites biosynthesis, transport and catabolism;; General function prediction only	non-haem dioxygenase in morphine synthesis N-terminal	1-aminocyclopropane-1-carboxylate oxidase homolog 1 OS=Arabidopsis thaliana OX=3702 GN=At1g06620 PE=2 SV=1	Q	Secondary metabolites biosynthesis, transport and catabolism	1-aminocyclopropane-1-carboxylate oxidase homolog 1 isoform X2 [Medicago truncatula]
MruG027759	6	17	9	45	57	44	0.206993	0.740758	0.357162	1.83011	2.3679	1.7624	0.000243771997557647	1.46392437677395	up	--	--	Biological Process: defense response (GO:0006952);; Molecular Function: ADP binding (GO:0043531);;	K15078|6.3e-46|tcc:18614561|K15078 structure-specific endonuclease subunit SLX1 [EC:3.6.1.-] | (RefSeq) putative disease resistance protein RGA3	--	[T]	Signal transduction mechanisms	NB-ARC domain	Putative disease resistance protein RGA3 OS=Solanum bulbocastanum OX=147425 GN=RGA3 PE=2 SV=2	T	Signal transduction mechanisms	putative disease resistance protein RGA3 isoform X1 [Medicago truncatula]
MruG045613	67	53	43	124	131	151	6.20147	6.0021	4.68215	12.8605	13.7751	15.668	1.32466060120898e-05	1.11446154194773	up	--	--	Cellular Component: ribosome (GO:0005840);; Cellular Component: plastid (GO:0009536);; Biological Process: plastid translation (GO:0032544);;	K19033|5.9e-40|mtr:MTR_3g117570|K19033 30S ribosomal protein S31 | (RefSeq) 30S ribosomal protein S31	--	--	--	Ribosomal protein S31e	30S ribosomal protein S31, mitochondrial OS=Arabidopsis thaliana OX=3702 GN=At2g21290 PE=1 SV=1	J	Translation, ribosomal structure and biogenesis	30S ribosomal protein S31, mitochondrial [Medicago truncatula]
Medicago_ruthenica_newGene_8742	57	49	41	0	0	0	0.470892	0.502683	0.398961	0	0	0	6.5029627073634e-16	-3.33896	down	--	--	Molecular Function: RNA-directed DNA polymerase activity (GO:0003964);; Cellular Component: integral component of membrane (GO:0016021);;	K15015|6.0e-91|mtr:MTR_3g465440|K15015 solute carrier family 32 (vesicular inhibitory amino acid transporter) | (RefSeq) transmembrane amino acid transporter family protein	--	[R]	General function prediction only	Reverse transcriptase (RNA-dependent DNA polymerase)	Uncharacterized mitochondrial protein AtMg01250 OS=Arabidopsis thaliana OX=3702 GN=AtMg01250 PE=4 SV=1	--	--	ribonuclease H, partial [Trifolium pratense]
Medicago_ruthenica_newGene_9642	178	156	141	3	0	0	1.87111	2.01323	1.77267	0.022621	0	0	1.24076562761343e-41	-4.77889	down	--	--	--	--	--	--	--	--	--	--	--	hypothetical protein MTR_6g036940 [Medicago truncatula]
Medicago_ruthenica_newGene_14166	86	97	82	36	4	6	2.5594	3.32139	2.63386	1.7604	0.20666	0.217211	1.85234616402696e-06	-1.87371	down	--	--	Molecular Function: DNA binding (GO:0003677);;	K19984|3.9e-10|psom:113272286|K19984 exocyst complex component 5 | (RefSeq) uncharacterized protein LOC113272286	--	--	--	--	--	--	--	zinc finger BED domain-containing protein RICESLEEPER 1-like [Medicago truncatula]
MruG020120	587	436	522	267	263	271	21.9683	20.0445	22.9982	11.1703	11.23	11.3514	9.47919410989471e-15	-1.01462	down	--	--	Cellular Component: integral component of peroxisomal membrane (GO:0005779);; Biological Process: peroxisome fission (GO:0016559);;	--	--	[U]	Intracellular trafficking, secretion, and vesicular transport	Peroxisomal biogenesis factor 11 (PEX11)	Peroxisomal membrane protein 11B OS=Arabidopsis thaliana OX=3702 GN=PEX11B PE=1 SV=1	U	Intracellular trafficking, secretion, and vesicular transport	putative peroxisomal biogenesis factor 11 [Medicago truncatula]
MruG045466	125	101	91	13	52	48	2.23101	2.22765	1.90788	0.244291	1.05253	0.956793	0.000148862052232005	-1.28769	down	--	--	Molecular Function: RNA polymerase III type 3 promoter sequence-specific DNA binding (GO:0001006);; Molecular Function: bent DNA binding (GO:0003681);; Cellular Component: snRNA-activating protein complex (GO:0019185);; Biological Process: snRNA transcription from RNA polymerase II promoter (GO:0042795);; Biological Process: snRNA transcription from RNA polymerase III promoter (GO:0042796);;	K15210|1.2e-205|mtr:MTR_1g043000|K15210 snRNA-activating protein complex subunit 3 | (RefSeq) snRNA activating complex family protein	--	[K]	Transcription	snRNA-activating protein of 50kDa MW C terminal	snRNA-activating protein complex subunit OS=Arabidopsis thaliana OX=3702 GN=SRD2 PE=1 SV=1	K	Transcription	snRNA-activating protein complex subunit isoform X2 [Medicago truncatula]
MruG046328	287	207	170	92	50	80	7.58448	6.7428	5.29166	2.72601	1.5059	2.35313	5.10669334314495e-11	-1.52954	down	[FE]	Nucleotide transport and metabolism;; Amino acid transport and metabolism	Molecular Function: magnesium ion binding (GO:0000287);; Molecular Function: ribose phosphate diphosphokinase activity (GO:0004749);; Cellular Component: cytosol (GO:0005829);; Cellular Component: plasma membrane (GO:0005886);; Biological Process: nucleoside metabolic process (GO:0009116);; Biological Process: nucleotide biosynthetic process (GO:0009165);; Cellular Component: plasmodesma (GO:0009…	K20308|1.4e-123|sita:101780847|K20308 trafficking protein particle complex subunit 11 | (RefSeq) trafficking protein particle complex subunit 11	--	[FE]	Nucleotide transport and metabolism;; Amino acid transport and metabolism	N-terminal domain of ribose phosphate pyrophosphokinase	Ribose-phosphate pyrophosphokinase 4 OS=Arabidopsis thaliana OX=3702 GN=PRS4 PE=1 SV=2	--	--	unknown [Medicago truncatula]
MruG021242	67	41	56	132	166	145	2.31027	1.74801	2.29761	5.14615	6.62345	5.68661	1.19478522472402e-06	1.22424370541279	up	--	--	Molecular Function: kinase activity (GO:0016301);; Biological Process: intracellular signal transduction (GO:0035556);;	K03283|1.3e-33|zju:107413482|K03283 heat shock 70kDa protein 1/2/6/8 | (RefSeq) heat shock cognate 70 kDa protein 2-like isoform X1	Spliceosome (ko03040);; Protein processing in endoplasmic reticulum (ko04141);; Endocytosis (ko04144)	--	--	C1 domain	--	S	Function unknown	uncharacterized protein LOC25492692 [Medicago truncatula]
MruG027706	64	49	60	22	24	20	1.97239	1.82678	2.15361	0.725464	0.822365	0.685661	0.000487102433645615	-1.20672	down	--	--	Molecular Function: protein binding (GO:0005515);; Cellular Component: cellular_component (GO:0005575);; Cellular Component: intracellular (GO:0005622);; Cellular Component: cell (GO:0005623);; Cellular Component: cytoplasm (GO:0005737);; Cellular Component: Golgi apparatus (GO:0005794);; Cellular Component: Golgi-associated vesicle (GO:0005798);; Biological Process: transport (GO:0006810);; Biol…	K17302|1.4e-87|vra:106761617|K17302 coatomer subunit beta' | (RefSeq) coatomer subunit beta'-3	--	[U]	Intracellular trafficking, secretion, and vesicular transport	WD domain, G-beta repeat	Putative coatomer subunit beta'-3 OS=Oryza sativa subsp. japonica OX=39947 GN=Os02g0209000 PE=3 SV=2	U	Intracellular trafficking, secretion, and vesicular transport	coatomer subunit beta'-3 [Vigna radiata var. radiata]
MruG039413	2	6	5	43	56	39	0.045404	0.184559	0.137349	1.39438	1.85621	1.26521	1.84404824603305e-07	2.1188869114758	up	[IR]	Lipid transport and metabolism;; General function prediction only	Molecular Function: triglyceride lipase activity (GO:0004806);; Cellular Component: integral component of membrane (GO:0016021);;	K00679|3.5e-41|cic:CICLE_v10027727mg|K00679 phospholipid:diacylglycerol acyltransferase [EC:2.3.1.158] | (RefSeq) hypothetical protein	Glycerolipid metabolism (ko00561)	--	--	GDSL-like Lipase/Acylhydrolase	GDSL esterase/lipase At5g33370 OS=Arabidopsis thaliana OX=3702 GN=At5g33370 PE=2 SV=1	I	Lipid transport and metabolism	GDSL esterase/lipase At5g33370 [Medicago truncatula]
MruG028467	73	58	65	157	137	154	5.9866	5.82726	6.26206	14.5365	12.8961	14.3042	1.99427539427743e-05	1.01112533872052	up	--	--	Molecular Function: ion channel activity (GO:0005216);; Cellular Component: integral component of membrane (GO:0016021);;	K05391|2.8e-46|cam:101507171|K05391 cyclic nucleotide gated channel, plant | (RefSeq) cyclic nucleotide-gated ion channel 1	Plant-pathogen interaction (ko04626)	[PT]	Inorganic ion transport and metabolism;; Signal transduction mechanisms	--	Cyclic nucleotide-gated ion channel 1 OS=Arabidopsis thaliana OX=3702 GN=CNGC1 PE=1 SV=1	P	Inorganic ion transport and metabolism	cyclic nucleotide-gated ion channel 1 [Cicer arietinum]
MruG018117	11	0	3	130	123	130	0.154283	0	0.037071	2.15248	2.07415	2.17038	2.03202133720782e-24	3.54246220486566	up	[E]	Amino acid transport and metabolism	Molecular Function: peptide:proton symporter activity (GO:0015333);; Cellular Component: integral component of membrane (GO:0016021);; Molecular Function: oligopeptide transmembrane transporter activity (GO:0035673);; Molecular Function: peptide transmembrane transporter activity (GO:1904680);;	K14638|1.9e-309|mtr:MTR_3g112450|K14638 solute carrier family 15 (peptide/histidine transporter), member 3/4 | (RefSeq) peptide transporter	--	[E]	Amino acid transport and metabolism	POT family	Protein NRT1/ PTR FAMILY 8.5 OS=Arabidopsis thaliana OX=3702 GN=NPF8.5 PE=2 SV=1	E	Amino acid transport and metabolism	peptide transporter [Medicago truncatula]
MruG037318	0	0	0	41	60	37	0	0	0	2.93116	4.42675	2.65573	3.02470364188521e-13	3.06189852376871	up	--	--	Molecular Function: protein binding (GO:0005515);;	--	--	--	--	F-box-like	F-box protein SKIP24 OS=Arabidopsis thaliana OX=3702 GN=SKIP24 PE=1 SV=2	--	--	F-box protein SKIP2 [Medicago truncatula]
MruG044696	346	288	280	609	840	574	3.12192	3.19848	2.98102	6.16059	8.66553	5.82655	8.04949111174773e-12	1.02213076229844	up	--	--	Biological Process: maturation of SSU-rRNA (GO:0030490);; Molecular Function: snoRNA binding (GO:0030515);; Cellular Component: small-subunit processome (GO:0032040);; Cellular Component: Pwp2p-containing subcomplex of 90S preribosome (GO:0034388);;	K14556|0.0e+00|mtr:MTR_4g123597|K14556 U3 small nucleolar RNA-associated protein 12 | (RefSeq) transducin family protein/WD-40 repeat protein	Ribosome biogenesis in eukaryotes (ko03008)	[A]	RNA processing and modification	WD domain, G-beta repeat	--	A	RNA processing and modification	WD repeat-containing protein 3 [Medicago truncatula]
MruG029082	54	37	34	0	0	0	2.02245	1.69867	1.52177	0	0	0	2.06466242566475e-13	-3.08235	down	[O]	Posttranslational modification, protein turnover, chaperones	Molecular Function: ATP binding (GO:0005524);;	K03066|8.7e-69|rcu:8276221|K03066 26S proteasome regulatory subunit T6 | (RefSeq) LOW QUALITY PROTEIN: 26S proteasome regulatory subunit 8 homolog A-like	Proteasome (ko03050)	[O]	Posttranslational modification, protein turnover, chaperones	AAA+ lid domain	26S proteasome regulatory subunit 8 homolog A OS=Arabidopsis thaliana OX=3702 GN=RPT6A PE=1 SV=1	O	Posttranslational modification, protein turnover, chaperones	hypothetical protein TSUD_66240 [Trifolium subterraneum]
MruG045231	42	16	24	103	90	85	1.30608	0.591338	0.864712	3.57716	3.17726	2.94224	7.34573461377624e-06	1.4268523000993	up	--	--	Biological Process: intra-Golgi vesicle-mediated transport (GO:0006891);; Cellular Component: Golgi transport complex (GO:0017119);;	K20292|5.0e-119|mtr:MTR_5g091250|K20292 conserved oligomeric Golgi complex subunit 5 | (RefSeq) transport complex-like protein	--	[U]	Intracellular trafficking, secretion, and vesicular transport	Golgi transport complex subunit 5	Conserved oligomeric Golgi complex subunit 5 OS=Arabidopsis thaliana OX=3702 GN=COG5 PE=1 SV=1	U	Intracellular trafficking, secretion, and vesicular transport	conserved oligomeric Golgi complex subunit 5 [Medicago truncatula]
MruG012116	57	84	67	240	176	205	1.5173	2.76595	2.12391	7.24658	5.41577	6.2023	2.34421367160499e-08	1.33739574686384	up	[Q]	Secondary metabolites biosynthesis, transport and catabolism	Molecular Function: carboxymethylenebutenolidase activity (GO:0008806);;	--	--	[R]	General function prediction only	Dienelactone hydrolase family	--	Q	Secondary metabolites biosynthesis, transport and catabolism	carboxymethylenebutenolidase homolog isoform X1 [Medicago truncatula]
MruG028019	185	150	156	43	26	53	3.86072	3.83649	3.82658	0.999995	0.599614	1.23205	2.31374092558332e-13	-1.88852	down	--	--	Cellular Component: condensed nuclear chromosome kinetochore (GO:0000778);;	--	--	--	--	SANTA (SANT Associated)	--	S	Function unknown	uncharacterized protein LOC11408878 [Medicago truncatula]
MruG034457	0	0	0	48	61	41	0	0	0	0.358239	0.464959	0.311119	1.48495114637259e-14	3.20122909091616	up	--	--	Cellular Component: integral component of membrane (GO:0016021);;	K13466|8.3e-84|pmum:103331134|K13466 EIX receptor 1/2 | (RefSeq) LRR receptor-like serine/threonine-protein kinase GSO2	Plant-pathogen interaction (ko04626)	[R]	General function prediction only	Leucine rich repeat	Receptor-like protein EIX2 OS=Solanum lycopersicum OX=4081 GN=EIX2 PE=1 SV=2	P	Inorganic ion transport and metabolism	receptor-like protein EIX1 [Glycine max]
MruG026714	15	10	21	82	90	89	0.435632	0.371417	0.743683	2.8217	3.16542	3.08849	4.08844359771984e-09	1.95515403496165	up	[L]	Replication, recombination and repair	Cellular Component: nucleus (GO:0005634);; Biological Process: base-excision repair, AP site formation (GO:0006285);; Biological Process: DNA dealkylation involved in DNA repair (GO:0006307);; Molecular Function: DNA-3-methyladenine glycosylase activity (GO:0008725);; Molecular Function: alkylated DNA binding (GO:0032131);; Cellular Component: protein-DNA complex (GO:0032993);; Molecular Function…	K01247|1.7e-130|mtr:MTR_5g020300|K01247 DNA-3-methyladenine glycosylase II [EC:3.2.2.21] | (RefSeq) HhH-GPD base excision DNA repair family protein	Base excision repair (ko03410)	[L]	Replication, recombination and repair	HhH-GPD superfamily base excision DNA repair protein	--	L	Replication, recombination and repair	probable DNA-3-methyladenine glycosylase 2 [Medicago truncatula]
MruG029462	25	21	30	63	83	61	0.304218	0.322436	0.443195	0.876371	1.18796	0.857694	0.00113702033685705	1.10778596082235	up	--	--	Cellular Component: exocyst (GO:0000145);; Biological Process: exocytosis (GO:0006887);; Biological Process: protein transport (GO:0015031);; Cellular Component: integral component of membrane (GO:0016021);;	K07195|1.4e-56|cpep:111802460|K07195 exocyst complex component 7 | (RefSeq) exocyst complex component EXO70B1-like isoform X1	--	[U]	Intracellular trafficking, secretion, and vesicular transport	Exo70 exocyst complex subunit	Exocyst complex component EXO70B1 OS=Arabidopsis thaliana OX=3702 GN=EXO70B1 PE=1 SV=1	U	Intracellular trafficking, secretion, and vesicular transport	exocyst subunit exo70 family protein [Medicago truncatula]
Medicago_ruthenica_newGene_122	44	24	43	108	124	124	0.689881	0.462582	0.798459	2.24447	2.79999	2.56655	8.06853585967153e-07	1.40021987500992	up	--	--	--	--	--	--	--	--	--	--	--	hypothetical protein MTR_7g091040 [Medicago truncatula]
MruG003260	21	24	29	60	69	81	0.444395	0.647599	0.748979	1.47297	1.73762	1.99183	0.000754719095616932	1.14654140470674	up	[I]	Lipid transport and metabolism	Biological Process: lipid metabolic process (GO:0006629);; Cellular Component: integral component of membrane (GO:0016021);; Molecular Function: oxidoreductase activity, acting on paired donors, with oxidation of a pair of donors resulting in the reduction of molecular oxygen to two molecules of water (GO:0016717);;	K10256|5.4e-228|mtr:MTR_1g054035|K10256 omega-6 fatty acid desaturase / acyl-lipid omega-6 desaturase (Delta-12 desaturase) [EC:1.14.19.6 1.14.19.22] | (RefSeq) microsomal omega-3 fatty acid desaturase	Biosynthesis of unsaturated fatty acids (ko01040);; Fatty acid metabolism (ko01212)	--	--	Fatty acid desaturase	Delta(12)-fatty-acid desaturase FAD2 OS=Vernicia fordii OX=73154 GN=FAD2 PE=1 SV=1	I	Lipid transport and metabolism	delta(12)-fatty-acid desaturase FAD2 [Medicago truncatula]
MruG037824	256	189	232	601	718	687	11.0832	10.0595	11.8359	29.1465	35.4704	33.4037	8.51754248233887e-27	1.43760977403791	up	--	--	Cellular Component: apoplast (GO:0048046);;	K01870|4.8e-31|eus:EUTSA_v10003524mg|K01870 isoleucyl-tRNA synthetase [EC:6.1.1.5] | (RefSeq) hypothetical protein	Aminoacyl-tRNA biosynthesis (ko00970)	--	--	Dirigent-like protein	Pterocarpan synthase 1 OS=Glycyrrhiza echinata OX=46348 GN=PTS1 PE=1 SV=1	S	Function unknown	dirigent protein 2 [Medicago truncatula]
MruG034181	35	25	30	77	66	80	1.14849	0.993116	1.14383	2.84938	2.47029	2.95002	0.0012727663752721	1.03330405376169	up	--	--	--	--	--	--	--	Plant transposase (Ptta/En/Spm family)	--	--	--	uncharacterized protein LOC112421705 [Medicago truncatula]
Medicago_ruthenica_newGene_7211	77	65	87	39	30	32	1.72489	1.74096	2.26084	0.791665	0.61712	0.538962	0.000510647578451591	-1.0952	down	[M]	Cell wall/membrane/envelope biogenesis	Molecular Function: protein serine/threonine kinase activity (GO:0004674);; Molecular Function: ATP binding (GO:0005524);; Cellular Component: plasma membrane (GO:0005886);; Biological Process: hormone-mediated signaling pathway (GO:0009755);; Cellular Component: integral component of membrane (GO:0016021);;	K20181|6.6e-81|mtr:MTR_5g026090|K20181 vacuolar protein sorting-associated protein 18 | (RefSeq) vacuolar sorting-associated-like protein	--	--	--	Protein kinase domain	Probable LRR receptor-like serine/threonine-protein kinase At3g47570 OS=Arabidopsis thaliana OX=3702 GN=At3g47570 PE=2 SV=1	T	Signal transduction mechanisms	probable LRR receptor-like serine/threonine-protein kinase At3g47570 [Medicago truncatula]
MruG015090	50	40	55	7	6	14	1.14291	1.1164	1.48183	0.162504	0.14009	0.361454	3.29012359021047e-06	-1.80898	down	[I]	Lipid transport and metabolism	Biological Process: fatty acid biosynthetic process (GO:0006633);; Cellular Component: integral component of membrane (GO:0016021);; Molecular Function: transferase activity, transferring acyl groups other than amino-acyl groups (GO:0016747);;	K15397|3.3e-198|mtr:MTR_3g072940|K15397 3-ketoacyl-CoA synthase [EC:2.3.1.199] | (RefSeq) 3-ketoacyl-CoA synthase-like protein	Fatty acid elongation (ko00062);; Plant-pathogen interaction (ko04626)	--	--	FAE1/Type III polyketide synthase-like protein	3-ketoacyl-CoA synthase 6 OS=Arabidopsis thaliana OX=3702 GN=CUT1 PE=1 SV=1	I	Lipid transport and metabolism	3-ketoacyl-CoA synthase 5 [Medicago truncatula]
MruG016787	53	60	79	211	233	192	1.53391	2.1694	2.71644	6.95598	7.81938	6.33914	3.0031521968136e-10	1.48283633050865	up	[T]	Signal transduction mechanisms	Molecular Function: protein serine/threonine kinase activity (GO:0004674);; Molecular Function: ATP binding (GO:0005524);;	K08269|6.8e-74|smo:SELMODRAFT_268528|K08269 serine/threonine-protein kinase ULK2 [EC:2.7.11.1] | (RefSeq) hypothetical protein	Autophagy - other (ko04136)	[OUT]	Posttranslational modification, protein turnover, chaperones;; Intracellular trafficking, secretion, and vesicular transport;; Signal transduction mechanisms	Protein kinase domain	Serine/threonine-protein kinase ATG1t OS=Arabidopsis thaliana OX=3702 GN=At1g49180 PE=2 SV=1	T	Signal transduction mechanisms	serine/threonine-protein kinase ATG1t isoform X1 [Medicago truncatula]
MruG043164	32	17	23	67	58	81	0.935781	0.599053	0.779397	2.24323	1.97986	2.71819	0.000534685591893584	1.17952114454357	up	--	--	Cellular Component: nucleus (GO:0005634);; Biological Process: regulation of transcription, DNA-templated (GO:0006355);; Molecular Function: sequence-specific DNA binding (GO:0043565);;	K09338|4.7e-136|mtr:MTR_4g100550|K09338 homeobox-leucine zipper protein | (RefSeq) homeobox associated leucine zipper protein	--	[K]	Transcription	HD-ZIP protein N terminus	Homeobox-leucine zipper protein HAT4 OS=Arabidopsis thaliana OX=3702 GN=HAT4 PE=1 SV=1	K	Transcription	homeobox-leucine zipper protein HAT4 [Medicago truncatula]
MruG016657	30	19	27	73	67	68	0.829165	0.614505	0.871327	2.24733	2.09305	2.10945	0.00062436692155831	1.13521319567017	up	--	--	--	--	--	--	--	C2 domain	--	S	Function unknown	uncharacterized protein LOC25489796 isoform X1 [Medicago truncatula]
MruG035925	21	19	30	184	163	173	0.766354	0.852718	1.30926	7.79134	7.02217	7.36845	2.16254122703536e-20	2.4686579545292	up	[O]	Posttranslational modification, protein turnover, chaperones	Molecular Function: glutathione transferase activity (GO:0004364);; Cellular Component: cytoplasm (GO:0005737);; Biological Process: glutathione metabolic process (GO:0006749);;	K00799|3.9e-117|mtr:MTR_7g065290|K00799 glutathione S-transferase [EC:2.5.1.18] | (RefSeq) glutathione S-transferase, amino-terminal domain protein	Glutathione metabolism (ko00480)	[O]	Posttranslational modification, protein turnover, chaperones	Glutathione S-transferase, N-terminal domain	Probable glutathione S-transferase OS=Glycine max OX=3847 GN=HSP26-A PE=2 SV=1	O	Posttranslational modification, protein turnover, chaperones	probable glutathione S-transferase [Medicago truncatula]
MruG031820	236	217	226	1810	1809	1988	4.16554	4.71005	4.69586	35.8199	36.471	39.436	2.00479734032146e-196	2.90736590744997	up	[G]	Carbohydrate transport and metabolism	Molecular Function: UDP-glycosyltransferase activity (GO:0008194);; Cellular Component: intracellular membrane-bounded organelle (GO:0043231);; Molecular Function: quercetin 3-O-glucosyltransferase activity (GO:0080043);; Molecular Function: quercetin 7-O-glucosyltransferase activity (GO:0080044);;	K23452|5.7e-142|crb:17897707|K23452 UDP-glucosyltransferase 85A [EC:2.4.1.-] | (RefSeq) UDP-glycosyltransferase 85A1	Zeatin biosynthesis (ko00908)	[GC]	Carbohydrate transport and metabolism;; Energy production and conversion	UDP-glucoronosyl and UDP-glucosyl transferase	7-deoxyloganetin glucosyltransferase OS=Gardenia jasminoides OX=114476 GN=UGT85A24 PE=1 SV=1	--	--	7-deoxyloganetin glucosyltransferase [Medicago truncatula]
MruG023169	92	54	56	12	32	20	3.62826	2.59672	2.6021	0.520713	1.43409	0.890067	0.000144048644318694	-1.36423	down	[IQ]	Lipid transport and metabolism;; Secondary metabolites biosynthesis, transport and catabolism	Molecular Function: CoA-ligase activity (GO:0016405);;	K01904|2.7e-83|mtr:MTR_1g063120|K01904 4-coumarate--CoA ligase [EC:6.2.1.12] | (RefSeq) 4-coumarate:CoA ligase-like protein	Ubiquinone and other terpenoid-quinone biosynthesis (ko00130);; Phenylpropanoid biosynthesis (ko00940)	[I]	Lipid transport and metabolism	AMP-binding enzyme	4-coumarate--CoA ligase-like 1 OS=Oryza sativa subsp. japonica OX=39947 GN=4CLL1 PE=2 SV=2	I	Lipid transport and metabolism	4-coumarate:CoA ligase-like protein [Medicago truncatula]
MruG011875	1429	1204	1261	498	418	457	27.9041	28.9241	29.0317	10.8901	9.31687	10.0016	1.14558826524304e-66	-1.58101	down	--	--	Biological Process: amino acid transmembrane transport (GO:0003333);; Cellular Component: plasma membrane (GO:0005886);; Molecular Function: amino acid transmembrane transporter activity (GO:0015171);; Cellular Component: integral component of membrane (GO:0016021);;	K19476|7.5e-24|cic:CICLE_v10026997mg|K19476 vacuolar protein sorting-associated protein IST1 | (RefSeq) hypothetical protein	Endocytosis (ko04144)	[E]	Amino acid transport and metabolism	Transmembrane amino acid transporter protein	Lysine histidine transporter 1 OS=Arabidopsis thaliana OX=3702 GN=LHT1 PE=1 SV=1	E	Amino acid transport and metabolism	lysine histidine transporter 1 isoform X1 [Medicago truncatula]
MruG004927	43	18	58	149	259	169	0.710323	0.371124	1.13707	2.8092	4.9902	3.20064	3.16541470988873e-10	1.8774573534434	up	[QV]	Secondary metabolites biosynthesis, transport and catabolism;; Defense mechanisms	Molecular Function: iron ion binding (GO:0005506);; Molecular Function: heme binding (GO:0020037);; Molecular Function: geraniol 10-hydroxylase activity (GO:0102811);;	K23810|7.9e-126|vvi:100254114|K23810 (E)-8-carboxylinalool synthase [EC:1.14.14.-] | (RefSeq) geraniol 8-hydroxylase	Monoterpenoid biosynthesis (ko00902)	[Q]	Secondary metabolites biosynthesis, transport and catabolism	Cytochrome P450	Geraniol 8-hydroxylase OS=Catharanthus roseus OX=4058 GN=CYP76B6 PE=1 SV=1	Q	Secondary metabolites biosynthesis, transport and catabolism	putative geraniol 8-hydroxylase [Medicago truncatula]
Medicago_ruthenica_newGene_5685	77	42	48	13	24	21	1.0974	0.735663	0.797973	0.204902	0.386677	0.328781	0.000654913085022867	-1.24846	down	[Q]	Secondary metabolites biosynthesis, transport and catabolism	Biological Process: biosynthetic process (GO:0009058);; Molecular Function: naringenin-chalcone synthase activity (GO:0016210);;	K00660|5.7e-133|mtr:MTR_5g007740|K00660 chalcone synthase [EC:2.3.1.74] | (RefSeq) chalcone and stilbene synthase family protein	Flavonoid biosynthesis (ko00941);; Circadian rhythm - plant (ko04712)	--	--	Chalcone and stilbene synthases, C-terminal domain	Chalcone synthase 1 OS=Pisum sativum OX=3888 GN=CHS1 PE=2 SV=1	H	Coenzyme transport and metabolism	chalcone synthase 5 [Medicago truncatula]
MruG032756	0	0	0	130	102	148	0	0	0	7.35421	5.82532	8.37885	5.08898535288166e-33	4.54085497262975	up	--	--	Molecular Function: UDP-glycosyltransferase activity (GO:0008194);; Cellular Component: intracellular membrane-bounded organelle (GO:0043231);; Molecular Function: quercetin 3-O-glucosyltransferase activity (GO:0080043);; Molecular Function: quercetin 7-O-glucosyltransferase activity (GO:0080044);;	K13691|6.8e-74|mtr:MTR_6g038200|K13691 pathogen-inducible salicylic acid glucosyltransferase [EC:2.4.1.-] | (RefSeq) UDP-glucosyltransferase family protein	--	[GC]	Carbohydrate transport and metabolism;; Energy production and conversion	--	UDP-glycosyltransferase 74F2 OS=Arabidopsis thaliana OX=3702 GN=UGT74F2 PE=1 SV=1	--	--	UDP-glycosyltransferase 74G1 [Medicago truncatula]
MruG027415	979	847	955	450	409	468	69.0303	73.4664	79.3297	35.5346	32.899	37.0385	4.14391867672114e-27	-1.14816	down	--	--	--	K09874|9.6e-06|nta:107784087|K09874 aquaporin NIP | (RefSeq) nodulin-26-like	--	--	--	--	--	--	--	uncharacterized protein LOC11421118 [Medicago truncatula]
MruG041913	491	458	417	1002	996	1066	4.82679	5.53162	4.83198	11.0362	11.171	11.7631	7.90886753947378e-26	1.0530447969194	up	--	--	Biological Process: signal transduction (GO:0007165);; Cellular Component: integral component of membrane (GO:0016021);; Molecular Function: ADP binding (GO:0043531);;	--	--	--	--	Leucine rich repeat	--	T	Signal transduction mechanisms	putative P-loop containing nucleoside triphosphate hydrolase, leucine-rich repeat domain, L [Medicago truncatula]
MruG005144	63	38	58	167	139	143	2.31973	1.71465	2.52378	6.90163	5.85311	5.94969	3.77058513570162e-07	1.27774472367171	up	--	--	--	K02725|4.3e-39|nau:109221636|K02725 20S proteasome subunit alpha 6 [EC:3.4.25.1] | (RefSeq) proteasome subunit alpha type-1-like	Proteasome (ko03050)	--	--	Lateral organ boundaries (LOB) domain	LOB domain-containing protein 11 OS=Arabidopsis thaliana OX=3702 GN=LBD11 PE=2 SV=2	S	Function unknown	LOB domain-containing protein 1 [Medicago truncatula]
MruG004898	112	85	111	223	256	234	1.8423	1.71559	2.15239	4.12073	4.82999	4.3391	1.20147303354797e-07	1.05417245003716	up	--	--	Molecular Function: DNA binding (GO:0003677);;	--	--	--	--	--	--	--	--	uncharacterized protein LOC25484852 [Medicago truncatula]
MruG030209	513	506	463	1290	1140	1246	9.33146	11.3183	9.91938	26.2866	23.6674	25.4519	8.38646479267856e-34	1.19289180041169	up	--	--	Biological Process: carbohydrate metabolic process (GO:0005975);; Molecular Function: glucan endo-1,3-beta-D-glucosidase activity (GO:0042973);;	K19891|9.6e-102|smo:SELMODRAFT_87871|K19891 glucan endo-1,3-beta-glucosidase 1/2/3 [EC:3.2.1.39] | (RefSeq) hypothetical protein	Starch and sucrose metabolism (ko00500)	--	--	Glycosyl hydrolases family 17	Glucan endo-1,3-beta-glucosidase 13 OS=Arabidopsis thaliana OX=3702 GN=At5g56590 PE=2 SV=1	G	Carbohydrate transport and metabolism	putative glucan endo-1,3-beta-D-glucosidase [Medicago truncatula]
MruG038081	1069	970	989	499	389	455	12.5111	13.9673	13.6392	6.5359	5.18863	5.9738	1.17948238547898e-31	-1.25273	down	--	--	Molecular Function: protein binding (GO:0005515);; Biological Process: protein localization (GO:0008104);; Biological Process: biological_process (GO:0008150);; Biological Process: macromolecule localization (GO:0033036);; Biological Process: cellular protein localization (GO:0034613);; Biological Process: localization (GO:0051179);; Biological Process: cellular localization (GO:0051641);; Biolog…	K21843|0.0e+00|mtr:MTR_7g097230|K21843 tetratricopeptide repeat protein 7 | (RefSeq) TPR 7B-like protein	--	[T]	Signal transduction mechanisms	Tetratricopeptide repeat	Protein NPGR2 OS=Arabidopsis thaliana OX=3702 GN=NPGR2 PE=1 SV=1	T	Signal transduction mechanisms	protein NPGR2 [Medicago truncatula]
MruG002344	401	350	369	178	174	173	11.7474	12.6068	12.7397	5.8369	5.82071	5.67708	2.59980156303679e-14	-1.15221	down	--	--	Molecular Function: ubiquitin activating enzyme activity (GO:0004839);; Cellular Component: nucleus (GO:0005634);; Biological Process: ubiquitin-dependent protein catabolic process (GO:0006511);; Molecular Function: zinc ion binding (GO:0008270);; Biological Process: protein ubiquitination (GO:0016567);; Molecular Function: transferase activity, transferring acyl groups (GO:0016746);; Molecular F…	K10144|1.2e-134|mtr:MTR_1g047740|K10144 RING finger and CHY zinc finger domain-containing protein 1 [EC:2.3.2.27] | (RefSeq) CHY and CTCHY and RING-type zinc finger protein	Ubiquitin mediated proteolysis (ko04120)	[R]	General function prediction only	CHY zinc finger	Probable E3 ubiquitin-protein ligase RZFP34 OS=Oryza sativa subsp. japonica OX=39947 GN=RZFP34 PE=2 SV=1	O	Posttranslational modification, protein turnover, chaperones	E3 ubiquitin-protein ligase RZFP34 [Medicago truncatula]
MruG019089	479	381	430	233	208	233	14.0875	13.7953	14.8855	7.65493	6.95904	7.6902	1.07213254723456e-12	-1.0026	down	[G]	Carbohydrate transport and metabolism	Cellular Component: vacuole (GO:0005773);; Cellular Component: plasma membrane (GO:0005886);; Biological Process: response to water deprivation (GO:0009414);; Cellular Component: plasmodesma (GO:0009506);; Molecular Function: water channel activity (GO:0015250);; Cellular Component: integral component of membrane (GO:0016021);;	K09872|8.4e-165|mtr:MTR_4g415300|K09872 aquaporin PIP | (RefSeq) major intrinsic protein (MIP) family transporter	--	[G]	Carbohydrate transport and metabolism	Major intrinsic protein	Probable aquaporin PIP1-4 OS=Arabidopsis thaliana OX=3702 GN=PIP1.4 PE=1 SV=1	G	Carbohydrate transport and metabolism	probable aquaporin PIP1-4 [Medicago truncatula]
MruG004758	525	363	362	227	200	204	9.63095	8.18629	7.82097	4.66369	4.18502	4.19768	2.60427514827282e-12	-1.0366	down	[T]	Signal transduction mechanisms	Biological Process: action potential (GO:0001508);; Biological Process: regulation of heart rate (GO:0002027);; Biological Process: system process (GO:0003008);; Biological Process: muscle system process (GO:0003012);; Biological Process: circulatory system process (GO:0003013);; Biological Process: heart process (GO:0003015);; Biological Process: cardiac chamber development (GO:0003205);; Biolog…	--	--	--	--	Ankyrin repeats (3 copies)	Protein VAPYRIN-LIKE OS=Medicago truncatula OX=3880 GN=VPYL PE=2 SV=1	M	Cell wall/membrane/envelope biogenesis	uncharacterized protein LOC11415982 [Medicago truncatula]
MruG044860	269	189	250	611	562	615	9.50548	8.23583	10.4123	24.2039	22.7038	24.4456	1.57671457349188e-19	1.21235	up	[R]	General function prediction only	Cellular Component: cytosol (GO:0005829);; Molecular Function: hydrolase activity (GO:0016787);;	K06889|1.6e-100|mtr:MTR_4g126120|K06889 uncharacterized protein | (RefSeq) BAAT/acyl-CoA thioester hydrolase carboxy-terminal protein	--	[I]	Lipid transport and metabolism	Serine aminopeptidase, S33	--	I	Lipid transport and metabolism	BAAT/acyl-CoA thioester hydrolase carboxy-terminal protein [Medicago truncatula]
MruG023147	254	206	206	68	72	64	2.79223	2.78762	2.66341	0.837007	0.892546	0.789125	1.20056095742418e-16	-1.68834	down	[G]	Carbohydrate transport and metabolism	Molecular Function: hydrolase activity, hydrolyzing O-glycosyl compounds (GO:0004553);; Molecular Function: xylan 1,4-beta-xylosidase activity (GO:0009044);; Cellular Component: plant-type cell wall (GO:0009505);; Biological Process: arabinan catabolic process (GO:0031222);; Biological Process: xylan catabolic process (GO:0045493);; Molecular Function: alpha-L-arabinofuranosidase activity (GO:004…	K15920|0.0e+00|mtr:MTR_4g094285|K15920 xylan 1,4-beta-xylosidase [EC:3.2.1.37] | (RefSeq) beta-xylosidase/alpha-L-arabinofuranosidase-like protein	Amino sugar and nucleotide sugar metabolism (ko00520)	--	--	Glycosyl hydrolase family 3 C-terminal domain	Beta-xylosidase/alpha-L-arabinofuranosidase 2 OS=Medicago sativa subsp. varia OX=36902 GN=Xyl2 PE=2 SV=1	G	Carbohydrate transport and metabolism	beta-xylosidase/alpha-L-arabinofuranosidase 2 [Medicago truncatula]
MruG009259	2185	1760	1872	437	447	389	50.1335	49.6939	50.624	11.2263	11.6831	10.0075	1.00670649557915e-165	-2.26277	down	[G]	Carbohydrate transport and metabolism	Cellular Component: endoplasmic reticulum (GO:0005783);; Biological Process: biosynthetic process (GO:0009058);; Cellular Component: integral component of membrane (GO:0016021);; Molecular Function: strictosidine synthase activity (GO:0016844);;	--	--	[R]	General function prediction only	Strictosidine synthase	Protein STRICTOSIDINE SYNTHASE-LIKE 5 OS=Arabidopsis thaliana OX=3702 GN=SSL5 PE=2 SV=1	J	Translation, ribosomal structure and biogenesis	protein STRICTOSIDINE SYNTHASE-LIKE 4 [Medicago truncatula]
MruG021995	2277	1557	1822	697	732	683	41.1742	34.6459	38.8327	14.0993	15.1038	13.8488	3.52871675618294e-71	-1.49183	down	[Q]	Secondary metabolites biosynthesis, transport and catabolism	Molecular Function: diacylglycerol O-acyltransferase activity (GO:0004144);; Cellular Component: plasma membrane (GO:0005886);; Biological Process: triglyceride biosynthetic process (GO:0019432);; Molecular Function: long-chain-alcohol O-fatty-acyltransferase activity (GO:0047196);;	K20098|1.8e-87|mtr:MTR_4g078460|K20098 DNA excision repair protein ERCC-6-like 2 [EC:3.6.4.-] | (RefSeq) DNA repair and recombination RAD26-like protein, putative	--	--	--	WS/DGAT C-terminal domain	--	S	Function unknown	O-acyltransferase WSD1 [Medicago truncatula]
MruG006844	60	53	32	123	107	128	0.828547	0.900015	0.516427	1.90502	1.68243	1.97776	9.99018788304455e-05	1.08078401862496	up	[M]	Cell wall/membrane/envelope biogenesis	Molecular Function: transmembrane receptor protein serine/threonine kinase activity (GO:0004675);; Molecular Function: receptor binding (GO:0005102);; Molecular Function: ATP binding (GO:0005524);; Cellular Component: plasma membrane (GO:0005886);; Biological Process: protein phosphorylation (GO:0006468);; Cellular Component: integral component of membrane (GO:0016021);;	K13416|2.6e-272|mtr:MTR_2g008390|K13416 brassinosteroid insensitive 1-associated receptor kinase 1 [EC:2.7.10.1 2.7.11.1] | (RefSeq) somatic embryogenesis receptor kinase	MAPK signaling pathway - plant (ko04016);; Plant hormone signal transduction (ko04075);; Plant-pathogen interaction (ko04626)	--	--	Protein kinase domain	BRASSINOSTEROID INSENSITIVE 1-associated receptor kinase 1 OS=Arabidopsis thaliana OX=3702 GN=BAK1 PE=1 SV=2	T	Signal transduction mechanisms	BRASSINOSTEROID INSENSITIVE 1-associated receptor kinase 1 [Medicago truncatula]
MruG048871	48	62	53	0	0	0	1.65856	2.6313	2.17713	0	0	0	2.24187972776841e-17	-3.47713	down	--	--	Molecular Function: zinc ion binding (GO:0008270);;	K22746|5.9e-18|mtr:MTR_4g108000|K22746 anamorsin | (RefSeq) anamorsin-like protein	--	[S]	Function unknown	GRF zinc finger	Anamorsin homolog OS=Medicago truncatula OX=3880 PE=2 SV=1	--	--	putative transcription factor GRF family [Medicago truncatula]
MruG040221	117	45	30	0	0	0	7.64189	3.55866	2.30143	0	0	0	2.31974011326995e-16	-3.39915	down	--	--	--	--	--	--	--	--	--	D	Cell cycle control, cell division, chromosome partitioning	replication factor-A carboxy-terminal domain protein [Trifolium pratense]
MruG020845	193	174	164	478	455	530	1.18907	1.31468	1.19035	3.29816	3.19948	3.66443	4.46084299851333e-20	1.32507669089021	up	[K]	Transcription	Molecular Function: DNA binding (GO:0003677);; Molecular Function: DNA-directed 5'-3' RNA polymerase activity (GO:0003899);; Biological Process: transcription, DNA-templated (GO:0006351);;	K03018|0.0e+00|mtr:MTR_4g061700|K03018 DNA-directed RNA polymerase III subunit RPC1 [EC:2.7.7.6] | (RefSeq) DNA-directed RNA polymerase I protein	RNA polymerase (ko03020)	[K]	Transcription	RNA polymerase Rpb1, domain 5	DNA-directed RNA polymerase III subunit 1 OS=Arabidopsis thaliana OX=3702 GN=NRPC1 PE=2 SV=1	K	Transcription	LOW QUALITY PROTEIN: DNA-directed RNA polymerase III subunit 1 [Medicago truncatula]
MruG048928	367	269	286	739	711	745	4.18301	3.76425	3.84051	9.44469	9.2585	9.5378	5.49536637033177e-24	1.14130399678823	up	--	--	Molecular Function: molecular_function (GO:0003674);; Molecular Function: nucleic acid binding (GO:0003676);; Molecular Function: RNA binding (GO:0003723);; Molecular Function: mRNA binding (GO:0003729);; Molecular Function: catalytic activity (GO:0003824);; Molecular Function: nuclease activity (GO:0004518);; Molecular Function: endonuclease activity (GO:0004519);; Molecular Function: binding (G…	--	--	[R]	General function prediction only	PPR repeat family	Pentatricopeptide repeat-containing protein At2g37230 OS=Arabidopsis thaliana OX=3702 GN=At2g37230 PE=2 SV=1	U	Intracellular trafficking, secretion, and vesicular transport	pentatricopeptide repeat-containing protein At2g37230 [Medicago truncatula]
MruG029127	3466	2760	2996	1532	1671	1588	54.6957	53.5766	55.7036	27.0615	30.0793	28.1234	8.82041091358978e-64	-1.03202	down	[HT]	Coenzyme transport and metabolism;; Signal transduction mechanisms	Cellular Component: plastoglobule (GO:0010287);; Molecular Function: kinase activity (GO:0016301);; Molecular Function: hydrolase activity (GO:0016787);;	K08869|4.1e-290|mtr:MTR_5g068050|K08869 aarF domain-containing kinase | (RefSeq) ABC1 family kinase	--	[R]	General function prediction only	ABC1 family	Uncharacterized aarF domain-containing protein kinase At5g05200, chloroplastic OS=Arabidopsis thaliana OX=3702 GN=At5g05200 PE=1 SV=1	S	Function unknown	uncharacterized aarF domain-containing protein kinase At5g05200, chloroplastic [Medicago truncatula]
Medicago_ruthenica_newGene_5353	147	110	85	15	18	19	2.45834	2.04816	1.86337	0.318866	0.380161	0.320956	4.67568223747999e-15	-2.37001	down	--	--	Cellular Component: integral component of membrane (GO:0016021);;	--	--	--	--	--	--	--	--	transmembrane protein, putative [Medicago truncatula]
MruG007158	160	132	111	321	289	320	5.41224	5.48329	4.41482	12.1495	11.1374	12.1672	6.09418481794126e-10	1.0693058824059	up	--	--	Biological Process: protein ubiquitination (GO:0016567);; Molecular Function: ubiquitin protein ligase activity (GO:0061630);;	--	--	[O]	Posttranslational modification, protein turnover, chaperones	Zinc finger, C3HC4 type (RING finger)	E3 ubiquitin-protein ligase AIRP2 OS=Arabidopsis thaliana OX=3702 GN=AIRP2 PE=1 SV=1	O	Posttranslational modification, protein turnover, chaperones	E3 ubiquitin-protein ligase AIRP2 [Medicago truncatula]
MruG003627	371	316	285	120	141	144	13.1865	13.7972	11.9361	4.74303	5.69501	5.71856	1.75050060733171e-14	-1.29887	down	--	--	Cellular Component: nucleus (GO:0005634);; Biological Process: negative regulation of transcription, DNA-templated (GO:0045892);;	--	--	--	--	Transcriptional repressor, ovate	Transcription repressor OFP16 OS=Arabidopsis thaliana OX=3702 GN=OFP16 PE=2 SV=1	S	Function unknown	putative transcription factor OFP family [Medicago truncatula]
MruG016269	82	98	72	434	512	481	1.4525	2.12625	1.49785	8.61086	10.3566	9.57967	1.45317718535005e-38	2.28808198538786	up	--	--	Cellular Component: integral component of membrane (GO:0016021);;	K14209|1.5e-09|obr:102700331|K14209 solute carrier family 36 (proton-coupled amino acid transporter) | (RefSeq) amino acid transporter ANTL2-like	--	[E]	Amino acid transport and metabolism	Transmembrane amino acid transporter protein	Amino acid permease 3 OS=Arabidopsis thaliana OX=3702 GN=AAP3 PE=1 SV=2	E	Amino acid transport and metabolism	putative amino acid transporter, transmembrane domain-containing protein [Medicago truncatula]
Medicago_ruthenica_newGene_14646	76	84	86	409	382	427	1.02284	1.37785	1.36405	6.17387	5.87358	6.4556	1.73698067881275e-32	2.09977835084523	up	[R]	General function prediction only	Molecular Function: DNA binding (GO:0003677);; Biological Process: signal transduction (GO:0007165);; Molecular Function: ADP binding (GO:0043531);;	K00695|4.7e-98|mtr:MTR_6g478030|K00695 sucrose synthase [EC:2.4.1.13] | (RefSeq) sucrose synthase	Starch and sucrose metabolism (ko00500)	--	--	NB-ARC domain	Disease resistance protein RPV1 OS=Vitis rotundifolia OX=103349 GN=RPV1 PE=1 SV=1	O	Posttranslational modification, protein turnover, chaperones	putative TIR domain, winged helix-turn-helix DNA-binding domain-containing protein [Medicago truncatula]
MruG037961	1777	1489	1583	712	718	632	23.5465	24.2818	24.7194	10.5612	10.8555	9.38992	1.00722295512318e-57	-1.31652	down	--	--	--	--	--	--	--	Plant mobile domain	Double-stranded RNA-binding protein 4 OS=Oryza sativa subsp. japonica OX=39947 GN=DRB4 PE=2 SV=1	--	--	hypothetical protein L195_g032354, partial [Trifolium pratense]
MruG000309	184	158	120	385	352	372	4.20594	4.44452	3.21027	9.8647	9.18818	9.55475	7.54252885132451e-12	1.12809431264017	up	--	--	Molecular Function: DNA binding (GO:0003677);; Cellular Component: nucleus (GO:0005634);;	--	--	--	--	B3 DNA binding domain	B3 domain-containing protein REM16 OS=Arabidopsis thaliana OX=3702 GN=REM16 PE=2 SV=1	K	Transcription	B3 domain-containing protein REM16 [Medicago truncatula]
MruG011599	177	136	171	33	32	25	2.94923	2.77761	3.34473	0.60735	0.59246	0.46594	1.12967602787229e-18	-2.26152	down	[G]	Carbohydrate transport and metabolism	Biological Process: carbohydrate metabolic process (GO:0005975);; Molecular Function: beta-glucosidase activity (GO:0008422);; Biological Process: response to salt stress (GO:0009651);; Biological Process: glucosinolate catabolic process (GO:0019762);;	K01188|1.8e-266|mtr:MTR_2g098540|K01188 beta-glucosidase [EC:3.2.1.21] | (RefSeq) glycoside hydrolase family 1 protein	Cyanoamino acid metabolism (ko00460);; Starch and sucrose metabolism (ko00500);; Phenylpropanoid biosynthesis (ko00940)	[G]	Carbohydrate transport and metabolism	Glycosyl hydrolase family 1	Beta-glucosidase 12 OS=Oryza sativa subsp. indica OX=39946 GN=BGLU12 PE=3 SV=1	G	Carbohydrate transport and metabolism	beta-glucosidase 12 [Medicago truncatula]
MruG012734	608	522	527	306	262	254	10.0251	10.5905	10.2388	5.6543	4.92739	4.69874	2.53909180151459e-17	-1.08236	down	[QV]	Secondary metabolites biosynthesis, transport and catabolism;; Defense mechanisms	Molecular Function: iron ion binding (GO:0005506);; Cellular Component: membrane (GO:0016020);; Molecular Function: oxidoreductase activity, acting on paired donors, with incorporation or reduction of molecular oxygen, NAD(P)H as one donor, and incorporation of one atom of oxygen (GO:0016709);; Molecular Function: flavonoid 3'-monooxygenase activity (GO:0016711);; Molecular Function: heme binding…	K05280|2.9e-285|mtr:MTR_3g024520|K05280 flavonoid 3'-monooxygenase [EC:1.14.14.82] | (RefSeq) flavonoid hydroxylase	Flavonoid biosynthesis (ko00941);; Flavone and flavonol biosynthesis (ko00944)	[Q]	Secondary metabolites biosynthesis, transport and catabolism	Cytochrome P450	Flavonoid 3'-monooxygenase OS=Petunia hybrida OX=4102 GN=CYP75B2 PE=2 SV=1	Q	Secondary metabolites biosynthesis, transport and catabolism	flavonoid 3'-monooxygenase [Medicago truncatula]
MruG050150	93	75	105	265	391	271	2.26567	2.25176	3.01458	7.25053	10.9021	7.41728	2.80847132904829e-13	1.55497693163017	up	[J]	Translation, ribosomal structure and biogenesis	Molecular Function: RNA binding (GO:0003723);; Molecular Function: mRNA binding (GO:0003729);; Cellular Component: nucleus (GO:0005634);; Biological Process: mRNA processing (GO:0006397);; Biological Process: regulation of RNA metabolic process (GO:0051252);; Cellular Component: ribonucleoprotein complex (GO:1990904);;	K12741|8.3e-167|mtr:MTR_4g088010|K12741 heterogeneous nuclear ribonucleoprotein A1/A3 | (RefSeq) heterogeneous nuclear ribonucleoprotein	Spliceosome (ko03040)	[R]	General function prediction only	RNA recognition motif. (a.k.a. RRM, RBD, or RNP domain)	UBP1-associated protein 2C OS=Arabidopsis thaliana OX=3702 GN=UBA2C PE=2 SV=1	A	RNA processing and modification	UBP1-associated protein 2C [Medicago truncatula]
MruG042991	16	6	13	49	50	32	0.987529	0.457572	0.882997	3.38123	3.49585	2.20905	0.00112640087014119	1.30772595084128	up	--	--	Molecular Function: DNA binding (GO:0003677);; Cellular Component: nucleus (GO:0005634);;	--	--	--	--	B3 DNA binding domain	--	--	--	uncharacterized protein LOC11442131 [Medicago truncatula]
MruG019470	875	796	750	2049	2037	1967	16.0261	17.9323	16.1869	42.0326	42.5786	40.4314	1.16190032962704e-60	1.21569568231052	up	[HC]	Coenzyme transport and metabolism;; Energy production and conversion	Molecular Function: FAD binding (GO:0071949);;	K09838|5.2e-265|mtr:MTR_4g022850|K09838 zeaxanthin epoxidase [EC:1.14.15.21] | (RefSeq) antheraxanthin epoxidase/zeaxanthin epoxidase	Carotenoid biosynthesis (ko00906)	[CR]	Energy production and conversion;; General function prediction only	FAD binding domain	Zeaxanthin epoxidase, chloroplastic OS=Oncidium hybrid cultivar OX=141207 GN=ZEP PE=2 SV=1	C	Energy production and conversion	zeaxanthin epoxidase, chloroplastic isoform X3 [Medicago truncatula]
MruG004933	158	129	102	423	406	330	2.74514	2.75842	2.09214	8.24839	8.05437	6.43861	2.52149318036732e-16	1.42200919289713	up	[QV]	Secondary metabolites biosynthesis, transport and catabolism;; Defense mechanisms	Molecular Function: iron ion binding (GO:0005506);; Molecular Function: heme binding (GO:0020037);; Molecular Function: geraniol 10-hydroxylase activity (GO:0102811);;	K23810|2.9e-125|vvi:100254114|K23810 (E)-8-carboxylinalool synthase [EC:1.14.14.-] | (RefSeq) geraniol 8-hydroxylase	Monoterpenoid biosynthesis (ko00902)	[Q]	Secondary metabolites biosynthesis, transport and catabolism	Cytochrome P450	Geraniol 8-hydroxylase OS=Catharanthus roseus OX=4058 GN=CYP76B6 PE=1 SV=1	Q	Secondary metabolites biosynthesis, transport and catabolism	putative geraniol 8-hydroxylase [Medicago truncatula]
Medicago_ruthenica_newGene_2726	358	348	316	12	11	17	7.23507	8.77723	7.63453	0.285466	0.222518	0.365125	7.97786463994884e-68	-4.2779	down	--	--	Cellular Component: cellular_component (GO:0005575);; Cellular Component: cell-cell junction (GO:0005911);; Biological Process: transport (GO:0006810);; Biological Process: cell communication (GO:0007154);; Biological Process: signal transduction (GO:0007165);; Biological Process: biological_process (GO:0008150);; Cellular Component: plasmodesma (GO:0009506);; Biological Process: response to endo…	--	--	--	--	--	F-box/LRR-repeat protein At4g29420 OS=Arabidopsis thaliana OX=3702 GN=At4g29420 PE=2 SV=1	S	Function unknown	F-box/LRR-repeat protein At4g29420 [Cicer arietinum]
MruG004732	44	46	31	9	21	17	0.6008	0.771293	0.503718	0.127727	0.327865	0.255657	0.0080685368217348	-1.06615	down	--	--	Biological Process: reproduction (GO:0000003);; Biological Process: cell morphogenesis (GO:0000902);; Biological Process: cell morphogenesis involved in differentiation (GO:0000904);; Biological Process: developmental process involved in reproduction (GO:0003006);; Molecular Function: protein binding (GO:0005515);; Biological Process: biological_process (GO:0008150);; Biological Process: anatomic…	--	--	--	--	NPH3 family	BTB/POZ domain-containing protein At1g03010 OS=Arabidopsis thaliana OX=3702 GN=At1g03010 PE=2 SV=1	S	Function unknown	BTB/POZ domain-containing protein At1g03010 [Medicago truncatula]
MruG026983	97	77	88	258	213	195	5.82258	5.71036	6.24158	17.4292	14.6577	13.2168	1.68395660748743e-08	1.17307583418679	up	--	--	Molecular Function: DNA binding (GO:0003677);; Cellular Component: nucleus (GO:0005634);;	K11295|5.9e-39|cam:101498140|K11295 high mobility group protein B2 | (RefSeq) HMG1/2-like protein	--	[R]	General function prediction only	HMG (high mobility group) box	High mobility group B protein 2 OS=Arabidopsis thaliana OX=3702 GN=HMGB2 PE=1 SV=1	K	Transcription	HMG1/2-like protein [Medicago truncatula]
Medicago_ruthenica_newGene_7501	468	359	391	194	205	190	9.3199	8.78093	9.10171	4.26316	4.59295	4.31513	2.08944076582183e-14	-1.10544	down	--	--	--	--	--	--	--	PPR repeat family	--	S	Function unknown	pentatricopeptide (PPR) repeat protein [Medicago truncatula]
MruG013689	8	9	14	70	72	60	0.160861	0.238021	0.366382	1.72786	1.818	1.49356	3.89971358386001e-08	1.9849004528996	up	--	--	Molecular Function: S-adenosylmethionine-dependent methyltransferase activity (GO:0008757);; Biological Process: methylation (GO:0032259);; Molecular Function: indole-3-acetate carboxyl methyltransferase activity (GO:0103007);;	K18848|5.4e-212|mtr:MTR_3g054330|K18848 indole-3-acetate O-methyltransferase [EC:2.1.1.278] | (RefSeq) indole-3-acetate O-methyltransferase-like protein	--	--	--	SAM dependent carboxyl methyltransferase	Indole-3-acetate O-methyltransferase 1 OS=Arabidopsis thaliana OX=3702 GN=IAMT1 PE=1 SV=1	S	Function unknown	indole-3-acetate O-methyltransferase 1 [Medicago truncatula]
MruG013685	29	6	26	56	54	55	2.32979	0.591269	2.45277	5.13657	4.99191	5.06563	0.00935203233341494	1.02457892033777	up	--	--	Cellular Component: nucleosome (GO:0000786);; Molecular Function: DNA binding (GO:0003677);; Cellular Component: nucleus (GO:0005634);; Biological Process: nucleosome assembly (GO:0006334);; Cellular Component: host cell nucleus (GO:0042025);; Molecular Function: protein heterodimerization activity (GO:0046982);;	K11254|7.1e-50|adu:107458448|K11254 histone H4 | (RefSeq) histone H4	--	[B]	Chromatin structure and dynamics	Centromere kinetochore component CENP-T histone fold	Histone H4 variant TH011 OS=Triticum aestivum OX=4565 PE=3 SV=2	B	Chromatin structure and dynamics	PREDICTED: uncharacterized protein LOC107825453 [Nicotiana tabacum]
MruG020590	311	156	171	86	108	96	9.25609	5.70151	6.00583	2.87342	3.6516	3.21174	1.39921950411306e-06	-1.11016	down	--	--	Molecular Function: translation initiation factor activity (GO:0003743);; Biological Process: gene silencing by RNA (GO:0031047);;	K11593|1.2e-115|mtr:MTR_4g056430|K11593 eukaryotic translation initiation factor 2C | (RefSeq) eukaryotic translation initiation factor 2c	--	[J]	Translation, ribosomal structure and biogenesis	PAZ domain	Protein argonaute 5 OS=Arabidopsis thaliana OX=3702 GN=AGO5 PE=1 SV=2	J	Translation, ribosomal structure and biogenesis	protein argonaute 5 [Medicago truncatula]
MruG029650	2	0	0	250	231	269	0.018069	0	0	2.52629	2.37773	2.71797	8.386229452881e-55	5.35015027309118	up	[L]	Replication, recombination and repair	Molecular Function: hydrolase activity (GO:0016787);;	K10706|2.6e-199|vvi:100262126|K10706 senataxin [EC:3.6.4.-] | (RefSeq) uncharacterized LOC100262126	--	[A]	RNA processing and modification	AAA domain	Probable helicase MAGATAMA 3 OS=Arabidopsis thaliana OX=3702 GN=MAA3 PE=2 SV=1	A	RNA processing and modification	helicase SEN1 [Medicago truncatula]
MruG044601	17	32	13	75	77	122	1.29328	3.03843	1.1999	6.63471	6.878	10.7989	3.14548782815282e-06	1.6201471114467	up	[J]	Translation, ribosomal structure and biogenesis	Molecular Function: RNA binding (GO:0003723);; Molecular Function: structural constituent of ribosome (GO:0003735);; Biological Process: translation (GO:0006412);; Molecular Function: rRNA binding (GO:0019843);; Cellular Component: cytosolic large ribosomal subunit (GO:0022625);; Molecular Function: metal ion binding (GO:0046872);;	K02922|4.5e-47|mtr:MTR_0147s0070|K02922 large subunit ribosomal protein L37e | (RefSeq) 60S ribosomal protein L37-1	Ribosome (ko03010)	[J]	Translation, ribosomal structure and biogenesis	Ribosomal protein L37e	60S ribosomal protein L37-2 OS=Arabidopsis thaliana OX=3702 GN=RPL37B PE=3 SV=2	J	Translation, ribosomal structure and biogenesis	60S ribosomal protein L37-3 [Medicago truncatula]
MruG008716	77	95	69	314	295	307	8.68552	13.2944	9.19014	39.9682	38.2845	39.121	2.17117547807745e-18	1.71713701504317	up	--	--	--	--	--	--	--	--	--	--	--	hypothetical protein MTR_2g435740 [Medicago truncatula]
MruG006302	0	7	5	157	183	161	0	0.245709	0.144919	5.01103	5.95461	5.15991	4.99411090586154e-34	4.03560967095261	up	--	--	Molecular Function: calcium ion binding (GO:0005509);; Molecular Function: calcium-dependent phospholipid binding (GO:0005544);; Cellular Component: cytoplasm (GO:0005737);;	K17098|8.4e-160|mtr:MTR_1g112520|K17098 annexin D | (RefSeq) annexin D8	--	[U]	Intracellular trafficking, secretion, and vesicular transport	Annexin	Annexin D5 OS=Arabidopsis thaliana OX=3702 GN=ANN5 PE=2 SV=2	U	Intracellular trafficking, secretion, and vesicular transport	annexin D5 isoform X2 [Medicago truncatula]
MruG050072	142	110	118	338	272	282	4.78938	4.55521	4.70819	12.8164	10.4826	10.712	2.8252691814408e-10	1.12355855475363	up	[J]	Translation, ribosomal structure and biogenesis	Cellular Component: mitochondrial proton-transporting ATP synthase complex, catalytic core F(1) (GO:0000275);; Molecular Function: structural constituent of ribosome (GO:0003735);; Molecular Function: ATP binding (GO:0005524);; Cellular Component: ribosome (GO:0005840);; Biological Process: translation (GO:0006412);; Biological Process: ATP biosynthetic process (GO:0006754);; Molecular Function: …	K02884|2.0e-93|mtr:MTR_3g058620|K02884 large subunit ribosomal protein L19 | (RefSeq) 50S ribosomal protein L19-2	Ribosome (ko03010)	[J]	Translation, ribosomal structure and biogenesis	Ribosomal protein L19	50S ribosomal protein L19, chloroplastic OS=Spinacia oleracea OX=3562 GN=RPL19 PE=1 SV=2	J	Translation, ribosomal structure and biogenesis	50S ribosomal protein L19, chloroplastic [Medicago truncatula]
MruG035596	93	80	96	226	225	217	2.32472	2.45947	2.83117	6.33029	6.42101	6.10154	1.59565506206758e-08	1.14263727945121	up	[Q]	Secondary metabolites biosynthesis, transport and catabolism	Molecular Function: metal ion binding (GO:0046872);; Molecular Function: dioxygenase activity (GO:0051213);; Molecular Function: C-20 gibberellin 2-beta-dioxygenase activity (GO:0052635);;	K04125|2.7e-191|mtr:MTR_7g047670|K04125 gibberellin 2beta-dioxygenase [EC:1.14.11.13] | (RefSeq) gibberellin 2-beta-dioxygenase	Diterpenoid biosynthesis (ko00904)	[QR]	Secondary metabolites biosynthesis, transport and catabolism;; General function prediction only	2OG-Fe(II) oxygenase superfamily	Gibberellin 2-beta-dioxygenase 8 OS=Arabidopsis thaliana OX=3702 GN=GA2OX8 PE=1 SV=2	Q	Secondary metabolites biosynthesis, transport and catabolism	gibberellin 2-beta-dioxygenase 8 [Medicago truncatula]
MruG001286	30	27	27	117	63	88	0.721692	0.811883	0.784167	3.20778	1.75135	2.42669	3.70913147628136e-05	1.32280172828717	up	--	--	Molecular Function: DNA binding (GO:0003677);; Molecular Function: transcription factor activity, sequence-specific DNA binding (GO:0003700);; Cellular Component: nucleus (GO:0005634);;	K13434|4.5e-32|mdm:103447258|K13434 pathogenesis-related genes transcriptional activator PTI6 | (RefSeq) pathogenesis-related genes transcriptional activator PTI6-like	Plant-pathogen interaction (ko04626)	--	--	AP2 domain	Ethylene-responsive transcription factor CRF4 OS=Arabidopsis thaliana OX=3702 GN=CRF4 PE=1 SV=2	K	Transcription	ethylene-responsive transcription factor CRF3 [Medicago truncatula]
Medicago_ruthenica_newGene_1624	281	162	316	132	118	125	4.66471	3.5746	5.23111	2.94748	3.14155	3.35819	3.76183021228169e-06	-1.03253	down	--	--	Molecular Function: nucleic acid binding (GO:0003676);; Biological Process: DNA integration (GO:0015074);;	K12349|7.8e-59|ccaj:109806181|K12349 neutral ceramidase [EC:3.5.1.23] | (RefSeq) neutral ceramidase-like	Sphingolipid metabolism (ko00600)	[R]	General function prediction only	Integrase zinc binding domain	--	I	Lipid transport and metabolism	LOW QUALITY PROTEIN: uncharacterized protein LOC112772088 [Arachis hypogaea]
Medicago_ruthenica_newGene_2200	162	153	129	431	325	286	5.07978	5.88657	4.7535	15.1493	11.6189	10.0736	6.25745069734695e-09	1.0770860218676	up	--	--	Molecular Function: molecular_function (GO:0003674);; Molecular Function: transporter activity (GO:0005215);; Molecular Function: binding (GO:0005488);; Molecular Function: copper ion binding (GO:0005507);; Cellular Component: cellular_component (GO:0005575);; Cellular Component: intracellular (GO:0005622);; Cellular Component: cell (GO:0005623);; Cellular Component: cytoplasm (GO:0005737);; Cell…	--	--	--	--	Tim10/DDP family zinc finger	--	U	Intracellular trafficking, secretion, and vesicular transport	--
MruG044049	0	0	0	84	38	53	0	0	0	0.982164	0.449493	0.616411	7.78712012285483e-16	3.33405228719094	up	--		Molecular Function: protein serine/threonine kinase activity (GO:0004674);; Molecular Function: ATP binding (GO:0005524);; Cellular Component: integral component of membrane (GO:0016021);; Molecular Function: carbohydrate binding (GO:0030246);;	K13420|8.9e-63|mesc:110601988|K13420 LRR receptor-like serine/threonine-protein kinase FLS2 [EC:2.7.11.1] | (RefSeq) LRR receptor-like serine/threonine-protein kinase FLS2	MAPK signaling pathway - plant (ko04016);; Plant-pathogen interaction (ko04626)	--	--	Protein kinase domain	G-type lectin S-receptor-like serine/threonine-protein kinase LECRK1 OS=Oryza sativa subsp. japonica OX=39947 GN=LECRK1 PE=2 SV=1	T	Signal transduction mechanisms	G-type lectin S-receptor-like serine/threonine-protein kinase LECRK1 [Medicago truncatula]
Medicago_ruthenica_newGene_9699	112	29	66	327	320	281	1.35329	0.427648	0.93206	4.42024	4.40865	3.80157	2.16883401611295e-14	1.90863643721918	up	--	--	Biological Process: signal transduction (GO:0007165);; Molecular Function: ADP binding (GO:0043531);;	K00695|4.1e-77|mtr:MTR_6g478030|K00695 sucrose synthase [EC:2.4.1.13] | (RefSeq) sucrose synthase	Starch and sucrose metabolism (ko00500)	--	--	TIR domain	Disease resistance protein RPV1 OS=Vitis rotundifolia OX=103349 GN=RPV1 PE=1 SV=1	S	Function unknown	TIR-NBS-LRR resistance protein [Trifolium pratense]
MruG032568	5	8	0	453	493	483	0.058184	0.116911	0	6.8772	7.62225	7.34647	2.08379177641259e-85	5.54615840113884	up	[G]	Carbohydrate transport and metabolism	Molecular Function: glucan exo-1,3-beta-glucosidase activity (GO:0004338);; Biological Process: carbohydrate metabolic process (GO:0005975);;	K05349|0.0e+00|mtr:MTR_6g028120|K05349 beta-glucosidase [EC:3.2.1.21] | (RefSeq) beta-D-glucoside glucohydrolase	Cyanoamino acid metabolism (ko00460);; Starch and sucrose metabolism (ko00500);; Phenylpropanoid biosynthesis (ko00940)	--	--	Glycosyl hydrolase family 3 N terminal domain	Beta-xylosidase/alpha-L-arabinofuranosidase 2 OS=Medicago sativa subsp. varia OX=36902 GN=Xyl2 PE=2 SV=1	G	Carbohydrate transport and metabolism	putative glucan 1,3-beta-glucosidase [Medicago truncatula]
MruG024348	88	47	46	166	120	198	4.04309	2.67618	2.51532	8.58962	6.3526	10.2943	5.59817600759065e-06	1.20867615009065	up	--	--	Molecular Function: transcription factor activity, sequence-specific DNA binding (GO:0003700);; Cellular Component: nucleus (GO:0005634);; Molecular Function: sequence-specific DNA binding (GO:0043565);;	K13424|2.3e-22|aip:107625826|K13424 WRKY transcription factor 33 | (RefSeq) probable WRKY transcription factor 26	MAPK signaling pathway - plant (ko04016);; Plant-pathogen interaction (ko04626)	--	--	WRKY DNA -binding domain	Probable WRKY transcription factor 51 OS=Arabidopsis thaliana OX=3702 GN=WRKY51 PE=1 SV=1	K	Transcription	probable WRKY transcription factor 51 [Medicago truncatula]
MruG046151	236	188	176	36	26	30	2.22039	2.17453	1.94356	0.377232	0.275652	0.308336	2.01115250967986e-26	-2.54433	down	--	--	Cellular Component: integral component of membrane (GO:0016021);;	K13466|1.3e-09|pper:18785913|K13466 EIX receptor 1/2 | (RefSeq) LRR receptor-like serine/threonine-protein kinase GSO2 isoform X1	Plant-pathogen interaction (ko04626)	[R]	General function prediction only	Leucine rich repeat	Receptor-like protein 47 OS=Arabidopsis thaliana OX=3702 GN=RLP47 PE=3 SV=2	S	Function unknown	receptor-like protein 19 [Cicer arietinum]
MruG033224	155	101	99	282	301	256	2.48101	1.9828	1.85395	5.04662	5.49522	4.59938	4.29862009649321e-09	1.10252484926272	up	--	--	--	--	--	--	--	Salt stress response/antifungal	Cysteine-rich receptor-like protein kinase 25 OS=Arabidopsis thaliana OX=3702 GN=CRK25 PE=3 SV=1	T	Signal transduction mechanisms	salt stress response/antifungal domain protein [Medicago truncatula]
MruG035915	218	222	194	38	40	35	15.7524	19.7078	16.4713	3.03898	3.24498	2.80839	6.89348621242667e-25	-2.37649	down	--	--	Molecular Function: fatty acid binding (GO:0005504);; Biological Process: systemic acquired resistance (GO:0009627);;	--	--	--	--	Probable lipid transfer	--	S	Function unknown	uncharacterized protein LOC11416539 [Medicago truncatula]
Medicago_ruthenica_newGene_13296	3	5	0	64	75	85	0.034893	0.078851	0	1.05516	1.27247	1.41543	7.62282158729832e-16	3.0997773999034	up	--	--	--	K14300|7.9e-35|pda:103721930|K14300 nuclear pore complex protein Nup133 | (RefSeq) LOW QUALITY PROTEIN: nuclear pore complex protein NUP133	RNA transport (ko03013)	--	--	Domain of unknown function (DUF4218)	--	S	Function unknown	hypothetical protein L195_g016075 [Trifolium pratense]
MruG016820	0	0	0	111	114	94	0	0	0	5.3492	5.60569	4.53681	3.43853680408984e-29	4.31872733951264	up	--	--	Cellular Component: vacuolar membrane (GO:0005774);; Molecular Function: L-cystine transmembrane transporter activity (GO:0015184);; Biological Process: L-cystine transport (GO:0015811);; Cellular Component: integral component of membrane (GO:0016021);;	K12386|1.7e-31|mtr:MTR_0018s0310|K12386 cystinosin | (RefSeq) lysosomal cystine transporter family protein	--	[E]	Amino acid transport and metabolism	--	Cystinosin homolog OS=Arabidopsis thaliana OX=3702 GN=At5g40670 PE=2 SV=1	E	Amino acid transport and metabolism	cystinosin homolog [Medicago truncatula]
MruG041430	27	19	18	46	52	64	0.220299	0.183039	0.174007	0.42253	0.488996	0.584441	0.00594130597404818	1.00172416831547	up	--	--	Molecular Function: ADP binding (GO:0043531);;	K15078|1.0e-124|tcc:18614561|K15078 structure-specific endonuclease subunit SLX1 [EC:3.6.1.-] | (RefSeq) putative disease resistance protein RGA3	--	[T]	Signal transduction mechanisms	NB-ARC domain	Putative disease resistance protein RGA1 OS=Solanum bulbocastanum OX=147425 GN=RGA1 PE=2 SV=2	T	Signal transduction mechanisms	disease resistance protein RGA2 isoform X1 [Medicago truncatula]
MruG023693	23	11	20	41	50	60	0.839115	0.457231	0.839277	1.6534	2.086	2.43875	0.00457427954971191	1.07891377421779	up	--	--	--	--	--	--	--	--	--	--	--	uncharacterized protein LOC11438615 [Medicago truncatula]
MruG001461	672	362	449	170	168	207	16.1107	10.6784	12.6774	4.55319	4.59032	5.5679	3.16389157257244e-18	-1.45531	down	--		Molecular Function: protein serine/threonine kinase activity (GO:0004674);; Molecular Function: ATP binding (GO:0005524);;	K13416|1.2e-48|lsv:111899016|K13416 brassinosteroid insensitive 1-associated receptor kinase 1 [EC:2.7.10.1 2.7.11.1] | (RefSeq) BRASSINOSTEROID INSENSITIVE 1-associated receptor kinase 1-like isoform X1	MAPK signaling pathway - plant (ko04016);; Plant hormone signal transduction (ko04075);; Plant-pathogen interaction (ko04626)	--	--	Protein kinase domain	Rust resistance kinase Lr10 OS=Triticum aestivum OX=4565 GN=LRK10 PE=2 SV=1	T	Signal transduction mechanisms	LEAF RUST 10 DISEASE-RESISTANCE LOCUS RECEPTOR-LIKE PROTEIN KINASE-like 2.5 [Medicago truncatula]
MruG046503	890	624	754	274	309	499	24.349	20.9848	24.303	8.3827	9.63746	15.3026	4.15535928502661e-11	-1.10883	down	[G]	Carbohydrate transport and metabolism	Molecular Function: hydrolase activity, hydrolyzing O-glycosyl compounds (GO:0004553);; Molecular Function: xylan 1,4-beta-xylosidase activity (GO:0009044);; Cellular Component: plant-type cell wall (GO:0009505);; Biological Process: arabinan catabolic process (GO:0031222);; Biological Process: xylan catabolic process (GO:0045493);; Molecular Function: alpha-L-arabinofuranosidase activity (GO:004…	K15920|2.3e-123|pavi:110767071|K15920 xylan 1,4-beta-xylosidase [EC:3.2.1.37] | (RefSeq) beta-xylosidase/alpha-L-arabinofuranosidase 2-like	Amino sugar and nucleotide sugar metabolism (ko00520)	--	--	Glycosyl hydrolase family 3 N terminal domain	Probable beta-D-xylosidase 2 OS=Arabidopsis thaliana OX=3702 GN=BXL2 PE=2 SV=1	G	Carbohydrate transport and metabolism	probable beta-D-xylosidase 2 [Medicago truncatula]
MruG047977	970	633	719	2167	1889	2208	11.5971	9.30952	10.1294	29.0044	25.762	29.6227	2.417535270892e-53	1.33285677312859	up	[R]	General function prediction only	Molecular Function: ATP binding (GO:0005524);; Cellular Component: cytosol (GO:0005829);; Molecular Function: ATPase activity (GO:0016887);; Biological Process: defense response to bacterium (GO:0042742);; Biological Process: response to cadmium ion (GO:0046686);;	K06158|0.0e+00|mtr:MTR_3g080970|K06158 ATP-binding cassette, subfamily F, member 3 | (RefSeq) ABC transporter F family-like protein	--	[EJ]	Amino acid transport and metabolism;; Translation, ribosomal structure and biogenesis	ABC transporter	ABC transporter F family member 3 OS=Arabidopsis thaliana OX=3702 GN=ABCF3 PE=1 SV=1	--	--	ABC transporter F family member 3 [Medicago truncatula]
MruG007037	1127	911	995	383	324	276	47.1654	46.8704	49.0439	17.9237	15.4499	12.9215	3.65258398391374e-49	-1.68826	down	[C]	Energy production and conversion	Molecular Function: NAD(P)H dehydrogenase (quinone) activity (GO:0003955);; Molecular Function: FMN binding (GO:0010181);; Biological Process: oxidation-reduction process (GO:0055114);;	K03809|6.0e-109|mtr:MTR_2g011080|K03809 NAD(P)H dehydrogenase (quinone) [EC:1.6.5.2] | (RefSeq) NAD(P)H:quinone oxidoreductase, type IV protein	Ubiquinone and other terpenoid-quinone biosynthesis (ko00130)	[R]	General function prediction only	NADPH-dependent FMN reductase	NAD(P)H dehydrogenase (quinone) FQR1 OS=Arabidopsis thaliana OX=3702 GN=FQR1 PE=1 SV=1	--	--	NAD(P)H dehydrogenase (quinone) FQR1 [Medicago truncatula]
MruG020149	19	10	22	48	76	36	0.323029	0.20968	0.439596	0.928687	1.48975	0.693703	0.00289260971710194	1.1643454026558	up	--	--	Cellular Component: mitochondrion (GO:0005739);;	--	--	[R]	General function prediction only	PPR repeat	Pentatricopeptide repeat-containing protein At2g20710, mitochondrial OS=Arabidopsis thaliana OX=3702 GN=At2g20710 PE=2 SV=1	S	Function unknown	pentatricopeptide repeat-containing protein At2g20710, mitochondrial isoform X1 [Medicago truncatula]
MruG000902	83	67	61	259	364	276	4.41608	4.37268	3.80229	15.4422	22.1017	16.4755	9.63546779384702e-20	1.87566444946502	up	--	--	Molecular Function: ubiquitin activating enzyme activity (GO:0004839);; Molecular Function: zinc ion binding (GO:0008270);; Molecular Function: transferase activity, transferring acyl groups (GO:0016746);;	K10144|6.4e-74|cam:101496966|K10144 RING finger and CHY zinc finger domain-containing protein 1 [EC:2.3.2.27] | (RefSeq) RING finger and CHY zinc finger domain-containing protein 1-like	Ubiquitin mediated proteolysis (ko04120)	[R]	General function prediction only	CHY zinc finger	Probable E3 ubiquitin-protein ligase RZFP34 OS=Oryza sativa subsp. japonica OX=39947 GN=RZFP34 PE=2 SV=1	O	Posttranslational modification, protein turnover, chaperones	probable E3 ubiquitin-protein ligase RZFP34 isoform X2 [Medicago truncatula]
MruG020910	262	195	206	109	97	70	4.87532	4.46431	4.51739	2.2614	2.05069	1.46086	1.48413492202186e-09	-1.26802	down	--	--	Molecular Function: transcription regulatory region sequence-specific DNA binding (GO:0000976);; Molecular Function: RNA polymerase II regulatory region sequence-specific DNA binding (GO:0000977);; Molecular Function: chromatin binding (GO:0003682);; Cellular Component: nucleus (GO:0005634);; Molecular Function: histone binding (GO:0042393);; Biological Process: positive regulation of transcripti…	--	--	--	--	Tify domain binding domain	--	S	Function unknown	uncharacterized protein LOC11410178 [Medicago truncatula]
MruG042523	14	13	9	46	38	48	0.605693	0.723573	0.458408	2.32463	1.93858	2.42367	0.000759227522706351	1.31428103789831	up	--	--	Biological Process: RNA modification (GO:0009451);; Cellular Component: intracellular membrane-bounded organelle (GO:0043231);;	K23541|1.2e-10|pda:103710599|K23541 Ca2+/H+ antiporter, TMEM165/GDT1 family | (RefSeq) pentatricopeptide repeat-containing protein At5g04780, mitochondrial-like	--	[R]	General function prediction only	PPR repeat	Pentatricopeptide repeat-containing protein At3g16610 OS=Arabidopsis thaliana OX=3702 GN=PCMP-E91 PE=2 SV=1	O	Posttranslational modification, protein turnover, chaperones	PPR containing plant-like protein [Medicago truncatula]
MruG021634	1258	963	996	3967	4014	3985	19.4142	18.2791	18.1093	68.5828	70.6953	69.0427	1.37511297316823e-223	1.79661457876306	up	--	--	Cellular Component: membrane (GO:0016020);; Cellular Component: integral component of membrane (GO:0016021);;	--	--	--	--	Nodulin-like	Protein NUCLEAR FUSION DEFECTIVE 4 OS=Arabidopsis thaliana OX=3702 GN=NFD4 PE=3 SV=1	S	Function unknown	protein NUCLEAR FUSION DEFECTIVE 4 [Medicago truncatula]
MruG036306	24	11	19	43	57	47	0.936092	0.513263	0.872295	1.90531	2.59012	2.09572	0.00580593361803981	1.0521461611142	up	--	--	--	K08238|1.4e-23|brp:103847104|K08238 xyloglucan 6-xylosyltransferase [EC:2.4.2.39] | (RefSeq) probable xyloglucan 6-xylosyltransferase 3	--	--	--	LURP-one-related	Protein LURP-one-related 15 OS=Arabidopsis thaliana OX=3702 GN=At5g01750 PE=1 SV=1	S	Function unknown	protein LURP-one-related 10 [Medicago truncatula]
MruG009237	94	125	131	30	34	21	6.66893	10.9176	10.9718	2.37484	2.74752	1.6513	7.04271137159222e-10	-1.85075	down	--	--	Cellular Component: photosystem II (GO:0009523);; Biological Process: photosynthesis (GO:0015979);; Cellular Component: integral component of membrane (GO:0016021);; Molecular Function: oxidoreductase activity (GO:0016491);;	K22048|1.5e-27|csv:101209209|K22048 mechanosensitive ion channel protein 4/5/6/7/8/9/10 | (RefSeq) mechanosensitive ion channel protein 10	--	--	--	Photosystem II reaction centre X protein (PsbX)	--	S	Function unknown	uncharacterized protein LOC25486479 [Medicago truncatula]
MruG047720	342	270	313	837	782	862	4.52551	4.39485	4.8796	12.4006	11.808	12.7934	1.87414241550533e-31	1.30498309668763	up	--		Molecular Function: protein serine/threonine kinase activity (GO:0004674);; Molecular Function: ATP binding (GO:0005524);; Cellular Component: plasma membrane (GO:0005886);; Cellular Component: integral component of membrane (GO:0016021);; Biological Process: protein autophosphorylation (GO:0046777);;	K01180|9.9e-65|cmax:111487562|K01180 endo-1,3(4)-beta-glucanase [EC:3.2.1.6] | (RefSeq) uncharacterized protein LOC111487562	--	--	--	Protein tyrosine and serine/threonine kinase	Cysteine-rich receptor-like protein kinase 2 OS=Arabidopsis thaliana OX=3702 GN=CRK2 PE=1 SV=1	T	Signal transduction mechanisms	cold-responsive protein kinase 1 [Medicago truncatula]
MruG040477	0	4	0	240	300	246	0	0.111571	0	6.65525	8.49546	6.83255	8.16172531830325e-55	5.22318303711614	up	[Q]	Secondary metabolites biosynthesis, transport and catabolism	Molecular Function: naringenin 3-dioxygenase activity (GO:0045486);; Molecular Function: metal ion binding (GO:0046872);; Molecular Function: dioxygenase activity (GO:0051213);;	K24028|7.1e-195|mtr:MTR_8g024120|K24028 salicylic acid 3-hydroxylase [EC:1.14.11.-] | (RefSeq) 1-aminocyclopropane-1-carboxylate oxidase	--	[QR]	Secondary metabolites biosynthesis, transport and catabolism;; General function prediction only	2OG-Fe(II) oxygenase superfamily	Protein DMR6-LIKE OXYGENASE 2 OS=Arabidopsis thaliana OX=3702 GN=DLO2 PE=2 SV=1	Q	Secondary metabolites biosynthesis, transport and catabolism	protein DMR6-LIKE OXYGENASE 2 [Medicago truncatula]
MruG020197	21	7	19	65	49	38	0.6563	0.255109	0.725724	2.37032	1.83019	1.37207	0.00229481078303161	1.19666434555767	up	--	--	Cellular Component: extracellular region (GO:0005576);; Cellular Component: cell wall (GO:0005618);; Cellular Component: chloroplast thylakoid membrane (GO:0009535);; Biological Process: plant-type cell wall organization (GO:0009664);; Biological Process: photosynthetic electron transport in photosystem I (GO:0009773);; Cellular Component: integral component of membrane (GO:0016021);; Molecular F…	--	--	--	--	--	PGR5-like protein 1A, chloroplastic OS=Arabidopsis thaliana OX=3702 GN=PGRL1A PE=1 SV=1	S	Function unknown	hypothetical protein E2562_031308 [Oryza meyeriana var. granulata]
MruG015671	358	230	241	895	875	1027	8.56483	6.77419	6.78689	24.0174	23.9414	27.6303	2.08956495695201e-41	1.63705821955123	up	[P]	Inorganic ion transport and metabolism	Molecular Function: zinc ion transmembrane transporter activity (GO:0005385);; Cellular Component: plasma membrane (GO:0005886);; Cellular Component: membrane (GO:0016020);; Cellular Component: integral component of membrane (GO:0016021);; Biological Process: zinc II ion transmembrane transport (GO:0071577);;	K14709|1.6e-178|mtr:MTR_3g081580|K14709 solute carrier family 39 (zinc transporter), member 1/2/3 | (RefSeq) ZIP zinc/iron transport family protein	--	[P]	Inorganic ion transport and metabolism	ZIP Zinc transporter	Zinc transporter 5 OS=Oryza sativa subsp. japonica OX=39947 GN=ZIP5 PE=2 SV=1	P	Inorganic ion transport and metabolism	zinc transporter 5 [Medicago truncatula]
MruG008870	157	130	103	366	348	384	2.64393	2.69448	2.05163	6.93098	6.71677	7.28991	8.22366496948669e-16	1.34779678884181	up	[QV]	Secondary metabolites biosynthesis, transport and catabolism;; Defense mechanisms	Molecular Function: iron ion binding (GO:0005506);; Cellular Component: membrane (GO:0016020);; Molecular Function: oxidoreductase activity, acting on paired donors, with incorporation or reduction of molecular oxygen, NAD(P)H as one donor, and incorporation of one atom of oxygen (GO:0016709);; Molecular Function: heme binding (GO:0020037);; Molecular Function: isoflavone 3'-hydroxylase activity …	K22932|5.0e-282|mtr:MTR_2g437880|K22932 isoflavone 3'-hydroxylase [EC:1.14.14.88] | (RefSeq) cytochrome P450 family 81 protein	Isoflavonoid biosynthesis (ko00943)	[Q]	Secondary metabolites biosynthesis, transport and catabolism	Cytochrome P450	Isoflavone 3'-hydroxylase (Fragment) OS=Medicago truncatula OX=3880 GN=CYP81E9 PE=1 SV=1	Q	Secondary metabolites biosynthesis, transport and catabolism	isoflavone 3'-hydroxylase [Medicago truncatula]
MruG032362	28	26	25	87	65	89	0.270527	0.312842	0.286033	0.948452	0.718334	0.97202	6.61249701163954e-05	1.27384167992535	up	[R]	General function prediction only	Biological Process: defense response (GO:0006952);; Molecular Function: hydrolase activity (GO:0016787);; Molecular Function: ADP binding (GO:0043531);;	K15078|2.7e-97|vvi:100255136|K15078 structure-specific endonuclease subunit SLX1 [EC:3.6.1.-] | (RefSeq) putative disease resistance protein RGA1	--	[T]	Signal transduction mechanisms	NB-ARC domain	Putative disease resistance protein RGA1 OS=Solanum bulbocastanum OX=147425 GN=RGA1 PE=2 SV=2	T	Signal transduction mechanisms	putative disease resistance protein RGA3 [Medicago truncatula]
MruG020923	56	36	40	270	226	277	3.1163	2.43556	2.63748	17.0325	14.5672	17.5677	8.4821031801963e-26	2.28518963792868	up	--	--	Cellular Component: nucleosome (GO:0000786);; Cellular Component: nuclear chromatin (GO:0000790);; Molecular Function: DNA binding (GO:0003677);; Biological Process: chromatin organization (GO:0006325);; Biological Process: chromatin silencing (GO:0006342);; Molecular Function: protein heterodimerization activity (GO:0046982);;	K11251|2.4e-70|mtr:MTR_4g071150|K11251 histone H2A | (RefSeq) core histone H2A/H2B/H3/H4	--	[B]	Chromatin structure and dynamics	C-terminus of histone H2A	Probable histone H2A.3 OS=Medicago truncatula OX=3880 PE=3 SV=1	B	Chromatin structure and dynamics	probable histone H2A.3 [Medicago truncatula]
MruG007459	255	213	197	643	541	622	6.06125	6.20436	5.52073	17.1124	14.676	16.5906	1.07194461980702e-23	1.3150813453021	up	--	--	Cellular Component: plasma membrane (GO:0005886);; Cellular Component: integral component of membrane (GO:0016021);; Molecular Function: transmembrane transporter activity (GO:0022857);;	K17500|3.4e-59|nta:107765414|K17500 integrin-linked kinase-associated serine/threonine phosphatase 2C [EC:3.1.3.16] | (RefSeq) WAT1-related protein At3g18200-like	--	--	--	EamA-like transporter family	WAT1-related protein At3g30340 OS=Arabidopsis thaliana OX=3702 GN=At3g30340 PE=2 SV=1	S	Function unknown	WAT1-related protein At3g30340 [Medicago truncatula]
MruG001717	85	42	59	0	0	0	1.41104	0.857863	1.15731	0	0	0	5.1372256098909e-19	-3.61992	down	[QV]	Secondary metabolites biosynthesis, transport and catabolism;; Defense mechanisms	Molecular Function: monooxygenase activity (GO:0004497);; Molecular Function: iron ion binding (GO:0005506);; Cellular Component: integral component of membrane (GO:0016021);; Molecular Function: oxidoreductase activity, acting on paired donors, with incorporation or reduction of molecular oxygen (GO:0016705);; Molecular Function: heme binding (GO:0020037);;	K15405|1.1e-111|ath:AT1G57750|K15405 midchain alkane hydroxylase | (RefSeq) CYP96A15; cytochrome P450, family 96, subfamily A, polypeptide 15	Cutin, suberine and wax biosynthesis (ko00073)	[QI]	Secondary metabolites biosynthesis, transport and catabolism;; Lipid transport and metabolism	Cytochrome P450	Alkane hydroxylase MAH1 OS=Arabidopsis thaliana OX=3702 GN=CYP96A15 PE=2 SV=1	Q	Secondary metabolites biosynthesis, transport and catabolism	putative cytochrome P450 [Medicago truncatula]
Medicago_ruthenica_newGene_4371	74	56	69	5	8	0	1.17803	1.08112	1.43532	0.07781	0.122064	0	8.88010965782457e-13	-2.75089	down	--	--	Molecular Function: RNA-directed DNA polymerase activity (GO:0003964);;	K21866|3.1e-15|nta:107778701|K21866 ion channel POLLUX/CASTOR | (RefSeq) ion channel CASTOR-like	--	--	--	zinc-binding in reverse transcriptase	--	S	Function unknown	putative reverse transcriptase zinc-binding domain-containing protein [Medicago truncatula]
Medicago_ruthenica_newGene_15880	45	30	29	154	161	198	0.317521	0.255175	0.241182	1.22696	1.30201	1.58492	3.74201855493378e-15	1.99752412707776	up	--	--	Molecular Function: zinc ion binding (GO:0008270);;	K17604|3.8e-22|ccaj:109788313|K17604 zinc finger SWIM domain-containing protein 3 | (RefSeq) uncharacterized protein LOC109788313	--	--	--	SWIM zinc finger	--	--	--	putative transcription factor interactor and regulator CCHC(Zn) family [Medicago truncatula]
MruG014844	155	106	115	25	27	40	4.11829	3.45252	3.61096	0.718873	0.79367	1.17695	2.61768656197586e-11	-1.8574	down	--	--	Molecular Function: UDP-glycosyltransferase activity (GO:0008194);; Cellular Component: intracellular membrane-bounded organelle (GO:0043231);; Molecular Function: cytokinin 7-beta-glucosyltransferase activity (GO:0047807);; Molecular Function: quercetin 3-O-glucosyltransferase activity (GO:0080043);; Molecular Function: quercetin 7-O-glucosyltransferase activity (GO:0080044);;	K13493|1.2e-82|brp:103846928|K13493 cytokinin-N-glucosyltransferase [EC:2.4.1.-] | (RefSeq) UDP-glycosyltransferase 76C2	Zeatin biosynthesis (ko00908)	[GC]	Carbohydrate transport and metabolism;; Energy production and conversion	UDP-glucoronosyl and UDP-glucosyl transferase	UDP-glycosyltransferase 76F1 OS=Arabidopsis thaliana OX=3702 GN=UGT76F1 PE=2 SV=1	--	--	UDP-glycosyltransferase 76B1 [Medicago truncatula]
MruG035557	63	60	84	31	29	37	0.432715	0.50637	0.680019	0.234313	0.226571	0.282183	0.00239621964876528	-1.00749	down	[KL]	Transcription;; Replication, recombination and repair	Molecular Function: DNA helicase activity (GO:0003678);; Molecular Function: ATP binding (GO:0005524);;	K10875|0.0e+00|mtr:MTR_7g050445|K10875 DNA repair and recombination protein RAD54 and RAD54-like protein [EC:3.6.4.-] | (RefSeq) SNF2 family amino-terminal protein	Homologous recombination (ko03440)	[L]	Replication, recombination and repair	SNF2 family N-terminal domain	SNF2 domain-containing protein CLASSY 3 OS=Arabidopsis thaliana OX=3702 GN=CLSY3 PE=1 SV=1	L	Replication, recombination and repair	SNF2 family amino-terminal protein [Medicago truncatula]
MruG006935	59	34	33	103	125	108	4.7923	3.38594	3.1319	9.45003	11.7067	9.88553	3.01354834454096e-05	1.18301842451501	up	--	--	Cellular Component: integral component of membrane (GO:0016021);;	--	--	--	--	--	--	--	--	hypothetical protein TSUD_388910 [Trifolium subterraneum]
Medicago_ruthenica_newGene_12581	491	352	316	0	0	0	10.318	9.12485	7.83256	0	0	0	8.06020204798327e-77	-6.24039	down	--	--	Molecular Function: DNA binding (GO:0003677);;	K19984|5.3e-60|psom:113272286|K19984 exocyst complex component 5 | (RefSeq) uncharacterized protein LOC113272286	--	[L]	Replication, recombination and repair	--	Zinc finger BED domain-containing protein DAYSLEEPER OS=Arabidopsis thaliana OX=3702 GN=HAT PE=1 SV=1	L	Replication, recombination and repair	zinc finger BED domain-containing protein RICESLEEPER 2-like [Medicago truncatula]
MruG000662	82	61	79	251	319	303	4.64762	4.22359	5.29091	15.9392	20.7131	19.3127	9.56527501259627e-19	1.77093274881447	up	--	--	--	--	--	--	--	Protein of unknown function (DUF1677)	--	S	Function unknown	uncharacterized protein LOC25481983 [Medicago truncatula]
MruG003770	30	19	34	64	65	81	1.15829	0.914058	1.55339	2.82927	2.94102	3.60822	0.00239956433288266	1.03012371545437	up	--	--	Molecular Function: DNA binding (GO:0003677);; Molecular Function: transcription factor activity, sequence-specific DNA binding (GO:0003700);; Cellular Component: nucleus (GO:0005634);;	K14516|3.3e-110|mtr:MTR_1g074370|K14516 ethylene-responsive transcription factor 1 | (RefSeq) ethylene-responsive transcription factor 1B	MAPK signaling pathway - plant (ko04016);; Plant hormone signal transduction (ko04075)	--	--	AP2 domain	Ethylene-responsive transcription factor 1B OS=Arabidopsis thaliana OX=3702 GN=ERF1B PE=1 SV=2	K	Transcription	ethylene-responsive transcription factor 1B [Medicago truncatula]
MruG026393	278	214	196	664	733	649	6.30551	5.96885	5.24312	16.8831	18.9739	16.5225	6.85926067252479e-30	1.45004904894349	up	--	--	Molecular Function: transcription cofactor activity (GO:0003712);; Molecular Function: histone acetyltransferase activity (GO:0004402);; Biological Process: regulation of transcription, DNA-templated (GO:0006355);; Molecular Function: zinc ion binding (GO:0008270);; Cellular Component: host cell nucleus (GO:0042025);;	K04498|1.1e-12|oeu:111370374|K04498 E1A/CREB-binding protein [EC:2.3.1.48] | (RefSeq) histone acetyltransferase HAC1-like isoform X1	--	[K]	Transcription	TAZ zinc finger	BTB/POZ and TAZ domain-containing protein 4 OS=Arabidopsis thaliana OX=3702 GN=BT4 PE=1 SV=1	K	Transcription	BTB/POZ and TAZ domain protein [Medicago truncatula]
MruG008345	37	32	13	92	66	60	1.2008	1.26077	0.497113	3.36615	2.45858	2.2028	0.0025948647659074	1.07081324753091	up	--	--	Cellular Component: cytosol (GO:0005829);; Molecular Function: lipid binding (GO:0008289);; Cellular Component: membrane (GO:0016020);; Biological Process: ceramide transport (GO:0035627);; Biological Process: intermembrane lipid transfer (GO:0120009);; Molecular Function: ceramide 1-phosphate binding (GO:1902387);; Molecular Function: ceramide 1-phosphate transporter activity (GO:1902388);;	--	--	[S]	Function unknown	Glycolipid transfer protein (GLTP)	Accelerated cell death 11 OS=Arabidopsis thaliana OX=3702 GN=ACD11 PE=1 SV=1	S	Function unknown	accelerated cell death 11 [Medicago truncatula]
Medicago_ruthenica_newGene_1125	102	47	41	0	0	0	4.52885	2.53163	2.12242	0	0	0	3.49721564057263e-18	-3.55506	down	--	--	Molecular Function: DNA binding (GO:0003677);; Molecular Function: protein dimerization activity (GO:0046983);;	--	--	--	--	BED zinc finger	--	--	--	HAT family dimerization domain-containing protein, partial [Trifolium pratense]
MruG021951	55	105	65	222	204	205	2.87589	6.81371	4.03564	13.078	12.2881	12.0956	1.28103924304757e-06	1.23329565628657	up	--	--	Molecular Function: protein phosphatase inhibitor activity (GO:0004864);; Cellular Component: nucleus (GO:0005634);; Cellular Component: cytoplasm (GO:0005737);; Biological Process: defense response (GO:0006952);; Biological Process: abscisic acid-activated signaling pathway (GO:0009738);; Molecular Function: abscisic acid binding (GO:0010427);; Molecular Function: signaling receptor activity (GO…	K05387|2.3e-07|peq:110030824|K05387 glutamate receptor, ionotropic, plant | (RefSeq) LOW QUALITY PROTEIN: glutamate receptor 2.3-like	--	--	--	Pathogenesis-related protein Bet v 1 family	Norbelladine synthase OS=Narcissus pseudonarcissus OX=39639 GN=NBS PE=1 SV=1	S	Function unknown	S-norcoclaurine synthase 2 [Medicago truncatula]
MruG048008	407	439	390	143	96	133	7.85325	10.4217	8.86393	3.08763	2.11461	2.87701	4.13277420500405e-23	-1.75531	down	[E]	Amino acid transport and metabolism	Biological Process: amino acid transmembrane transport (GO:0003333);; Cellular Component: integral component of membrane (GO:0016021);;	K03834|1.1e-229|mtr:MTR_5g088730|K03834 tyrosine-specific transport protein | (RefSeq) tyrosine-specific transporter, putative	--	--	--	Tryptophan/tyrosine permease family	--	E	Amino acid transport and metabolism	uncharacterized protein LOC11441955 [Medicago truncatula]
MruG012861	111	101	107	8	33	3	4.60996	5.12675	5.24871	0.359001	1.5312	0.109514	0.00319264323272403	-1.3298	down	--	--	Biological Process: formation of cytoplasmic translation initiation complex (GO:0001732);; Molecular Function: translation initiation factor activity (GO:0003743);; Cellular Component: cytosol (GO:0005829);; Cellular Component: eukaryotic translation initiation factor 3 complex (GO:0005852);; Molecular Function: metallopeptidase activity (GO:0008237);; Biological Process: response to auxin (GO:00…	K03247|1.8e-108|mtr:MTR_7g021870|K03247 translation initiation factor 3 subunit H | (RefSeq) eukaryotic translation initiation factor 3h	RNA transport (ko03013)	[J]	Translation, ribosomal structure and biogenesis	--	Eukaryotic translation initiation factor 3 subunit H OS=Arabidopsis thaliana OX=3702 GN=TIF3H1 PE=1 SV=2	J	Translation, ribosomal structure and biogenesis	eukaryotic translation initiation factor 3 subunit H [Medicago truncatula]
MruG025755	22	15	47	30	101	120	0.628688	0.509304	1.58477	0.954439	3.32917	3.88993	0.00775137062147783	1.07284499849464	up	[HT]	Coenzyme transport and metabolism;; Signal transduction mechanisms	Molecular Function: protein kinase activity (GO:0004672);; Cellular Component: integral component of membrane (GO:0016021);; Molecular Function: hydrolase activity (GO:0016787);; Biological Process: membrane lipid biosynthetic process (GO:0046467);; Biological Process: iron ion homeostasis (GO:0055072);; Biological Process: regulation of response to reactive oxygen species (GO:1901031);;	K00522|1.3e-32|mtr:MTR_4g014540|K00522 ferritin heavy chain [EC:1.16.3.2] | (RefSeq) ferritin	--	[R]	General function prediction only	Ferritin-like domain	Protein ACTIVITY OF BC1 COMPLEX KINASE 8, chloroplastic OS=Arabidopsis thaliana OX=3702 GN=ABC1K8 PE=2 SV=1	S	Function unknown	ABC transporter-like protein [Medicago truncatula]
MruG014687	0	11	6	320	349	296	0	0.396336	0.210774	10.8573	12.0673	10.0682	2.0804038831097e-05	1.85110976906492	up	--	--	Molecular Function: protein binding (GO:0005515);;	--	--	[R]	General function prediction only	F-box-like	Putative F-box/LRR-repeat protein 23 OS=Arabidopsis thaliana OX=3702 GN=FBL23 PE=4 SV=1	S	Function unknown	hypothetical protein TSUD_123800 [Trifolium subterraneum]
MruG020467	493	382	342	1946	1803	1801	4.88991	4.65821	3.99314	21.6292	20.4183	20.0607	4.77855576944754e-127	2.07744906486668	up	--	--	Biological Process: nuclear-transcribed mRNA catabolic process (GO:0000956);; Molecular Function: RNA binding (GO:0003723);; Molecular Function: 5'-3' exoribonuclease activity (GO:0004534);; Cellular Component: nucleus (GO:0005634);; Biological Process: mRNA processing (GO:0006397);;	K12619|8.2e-200|vvi:100253568|K12619 5'-3' exoribonuclease 2 [EC:3.1.13.-] | (RefSeq) 5'-3' exoribonuclease 3	Ribosome biogenesis in eukaryotes (ko03008);; RNA degradation (ko03018)	[LA]	Replication, recombination and repair;; RNA processing and modification	Xrn1 helical domain	5'-3' exoribonuclease 3 OS=Arabidopsis thaliana OX=3702 GN=XRN3 PE=1 SV=1	--	--	5'-3' exoribonuclease [Medicago truncatula]
MruG008629	39	30	47	162	116	120	0.670064	0.640187	0.956597	3.14611	2.28495	2.33106	9.386221678987e-08	1.4805573108231	up	--	--	Molecular Function: UDP-glycosyltransferase activity (GO:0008194);;	K23260|2.0e-190|mtr:MTR_2g035040|K23260 scopoletin glucosyltransferase [EC:2.4.1.128] | (RefSeq) UDP-glucosyltransferase family protein	Phenylpropanoid biosynthesis (ko00940)	[GC]	Carbohydrate transport and metabolism;; Energy production and conversion	UDP-glucoronosyl and UDP-glucosyl transferase	UDP-glucose flavonoid 3-O-glucosyltransferase 7 OS=Fragaria ananassa OX=3747 GN=GT7 PE=1 SV=1	--	--	putative UDP-glucuronosyl/UDP-glucosyltransferase [Medicago truncatula]
MruG037916	5	11	1	97	91	73	0.155924	0.461778	0.042134	3.89455	3.7012	2.92749	6.46363849394335e-14	2.77220700685895	up	--	--	Cellular Component: nucleus (GO:0005634);; Biological Process: negative regulation of transcription, DNA-templated (GO:0045892);;	--	--	--	--	Transcriptional repressor, ovate	Transcription repressor OFP16 OS=Arabidopsis thaliana OX=3702 GN=OFP16 PE=2 SV=1	S	Function unknown	transcription repressor OFP16 [Medicago truncatula]
Medicago_ruthenica_newGene_14326	2	0	0	141	149	151	0.040911	0	0	3.89373	4.19207	4.17786	9.55759024887869e-37	4.60615621319511	up	--	--	--	--	--	--	--	--	--	--	--	hypothetical protein MTR_5g010555 [Medicago truncatula]
MruG037806	126	113	86	774	776	765	5.81198	6.40634	4.65449	39.9814	40.8472	39.5971	9.52376661340133e-83	2.66278931803912	up	[O]	Posttranslational modification, protein turnover, chaperones	Molecular Function: molecular_function (GO:0003674);; Molecular Function: catalytic activity (GO:0003824);; Molecular Function: thioredoxin-disulfide reductase activity (GO:0004791);; Cellular Component: cellular_component (GO:0005575);; Cellular Component: intracellular (GO:0005622);; Cellular Component: cell (GO:0005623);; Cellular Component: cytoplasm (GO:0005737);; Biological Process: respons…	--	--	[O]	Posttranslational modification, protein turnover, chaperones	Thioredoxin	Thioredoxin-like 3-1, chloroplastic OS=Arabidopsis thaliana OX=3702 GN=WCRKC1 PE=2 SV=3	O	Posttranslational modification, protein turnover, chaperones	thioredoxin-like 3-1, chloroplastic isoform X2 [Medicago truncatula]
Medicago_ruthenica_newGene_6879	26	8	14	51	40	49	0.391965	0.113178	0.193693	1.00381	0.691154	1.02329	0.00516241951584554	1.10370413108921	up	--	--	--	--	--	--	--	--	--	--	--	hypothetical protein MtrunA17_Chr4g0012641 [Medicago truncatula]
MruG005560	399	275	330	3620	3488	3810	10.532	8.94191	10.2634	107.15	105.186	113.015	0	3.32402925576958	up	--	--	Molecular Function: peroxidase activity (GO:0004601);; Cellular Component: extracellular region (GO:0005576);; Biological Process: response to oxidative stress (GO:0006979);; Cellular Component: plant-type cell wall (GO:0009505);; Cellular Component: plasmodesma (GO:0009506);; Molecular Function: heme binding (GO:0020037);; Biological Process: hydrogen peroxide catabolic process (GO:0042744);; Mo…	K00430|8.4e-182|mtr:MTR_1g101830|K00430 peroxidase [EC:1.11.1.7] | (RefSeq) peroxidase family protein	Phenylpropanoid biosynthesis (ko00940)	--	--	Peroxidase	Peroxidase 66 OS=Arabidopsis thaliana OX=3702 GN=PER66 PE=2 SV=1	Q	Secondary metabolites biosynthesis, transport and catabolism	peroxidase 66 [Medicago truncatula]
Medicago_ruthenica_newGene_3396	2	10	12	45	31	60	0.039152	0.260664	0.310274	1.06061	0.736009	1.44424	0.000260580929545915	1.53089648315653	up	--	--	Molecular Function: triglyceride lipase activity (GO:0004806);;	K00679|1.8e-34|cic:CICLE_v10027727mg|K00679 phospholipid:diacylglycerol acyltransferase [EC:2.3.1.158] | (RefSeq) hypothetical protein	Glycerolipid metabolism (ko00561)	--	--	GDSL-like Lipase/Acylhydrolase	GDSL esterase/lipase LTL1 OS=Arabidopsis thaliana OX=3702 GN=LTL1 PE=2 SV=1	I	Lipid transport and metabolism	GDSL esterase/lipase At5g33370 [Medicago truncatula]
MruG012199	92	56	63	27	28	13	1.92366	1.41727	1.54249	0.615448	0.657733	0.303784	5.7564735985988e-05	-1.38627	down	--	--	Cellular Component: integral component of membrane (GO:0016021);;	--	--	--	--	--	--	--	--	uncharacterized protein DDB_G0290301 [Medicago truncatula]
MruG020194	2101	1757	1667	880	794	808	28.6055	29.4369	26.7467	13.4052	12.3318	12.3455	1.01091833604536e-63	-1.23804	down	[S]	Function unknown	Molecular Function: acid phosphatase activity (GO:0003993);; Molecular Function: metal ion binding (GO:0046872);;	K22390|0.0e+00|mtr:MTR_4g037670|K22390 acid phosphatase type 7 | (RefSeq) inactive purple acid phosphatase-like protein	--	[G]	Carbohydrate transport and metabolism	Fn3-like domain from Purple Acid Phosphatase	Probable inactive purple acid phosphatase 27 OS=Arabidopsis thaliana OX=3702 GN=PAP27 PE=2 SV=1	G	Carbohydrate transport and metabolism	probable inactive purple acid phosphatase 27 [Medicago truncatula]
MruG041155	340	286	287	139	139	174	6.30616	6.52285	6.25986	2.88035	2.93909	3.61892	5.24108763923128e-10	-1.06276	down	--	--	Cellular Component: integral component of membrane (GO:0016021);;	K01193|5.3e-12|ats:109747879|K01193 beta-fructofuranosidase [EC:3.2.1.26] | (RefSeq) LOC109747879; beta-fructofuranosidase, insoluble isoenzyme 3-like	Galactose metabolism (ko00052);; Starch and sucrose metabolism (ko00500)	--	--	Plant protein of unknown function	UPF0481 protein At3g47200 OS=Arabidopsis thaliana OX=3702 GN=At3g47200 PE=2 SV=1	S	Function unknown	UPF0481 protein At3g47200 [Medicago truncatula]
MruG042805	61	58	58	25	15	26	1.52178	1.76686	1.69983	0.696665	0.424222	0.708752	0.00043341798396247	-1.23171	down	--	--	Molecular Function: sulfotransferase activity (GO:0008146);; Cellular Component: integral component of membrane (GO:0016021);; Molecular Function: hydrolase activity (GO:0016787);;	--	--	--	--	Sulfotransferase domain	--	I	Lipid transport and metabolism	putative P-loop containing nucleoside triphosphate hydrolase [Medicago truncatula]
Medicago_ruthenica_newGene_9084	73	53	53	10	10	7	2.32849	2.07982	1.97934	0.349861	0.354756	0.22784	5.18665179165424e-09	-2.12792	down	--	--	Cellular Component: plant-type vacuole (GO:0000325);; Molecular Function: ATP binding (GO:0005524);; Cellular Component: vacuolar membrane (GO:0005774);; Cellular Component: membrane (GO:0016020);; Cellular Component: integral component of membrane (GO:0016021);; Molecular Function: ATPase activity (GO:0016887);; Molecular Function: ATPase activity, coupled to transmembrane movement of substances…	--	--	--	--	--	--	--	--	ABC transporter C family member 3 [Medicago truncatula]
MruG044051	783	564	710	129	161	140	8.24089	7.29441	8.80164	1.51239	1.92725	1.64708	9.42080287444215e-58	-2.27847	down	--		Molecular Function: protein serine/threonine kinase activity (GO:0004674);; Molecular Function: ATP binding (GO:0005524);; Cellular Component: integral component of membrane (GO:0016021);;	K13416|6.6e-50|cam:101506449|K13416 brassinosteroid insensitive 1-associated receptor kinase 1 [EC:2.7.10.1 2.7.11.1] | (RefSeq) BRASSINOSTEROID INSENSITIVE 1-associated receptor kinase 1	MAPK signaling pathway - plant (ko04016);; Plant hormone signal transduction (ko04075);; Plant-pathogen interaction (ko04626)	--	--	Protein tyrosine and serine/threonine kinase	G-type lectin S-receptor-like serine/threonine-protein kinase LECRK1 OS=Oryza sativa subsp. japonica OX=39947 GN=LECRK1 PE=2 SV=1	T	Signal transduction mechanisms	G-type lectin S-receptor-like serine/threonine-protein kinase LECRK1 [Medicago truncatula]
MruG026477	478	373	359	257	186	178	4.76373	4.56683	4.21611	2.86702	2.11211	1.99275	3.28081730309285e-10	-1.01479	down	--	--	--	--	--	--	--	Filament-like plant protein, long coiled-coil	Filament-like plant protein 7 OS=Arabidopsis thaliana OX=3702 GN=FPP7 PE=3 SV=2	S	Function unknown	filament-like plant protein 7 [Medicago truncatula]
MruG038982	253	201	222	114	109	113	1.97558	1.92611	2.04135	0.993594	0.964884	0.986035	2.96812523814466e-08	-1.047	down	--	--	Cellular Component: condensed chromosome, centromeric region (GO:0000779);; Cellular Component: nuclear condensin complex (GO:0000799);; Molecular Function: chromatin binding (GO:0003682);; Biological Process: mitotic chromosome condensation (GO:0007076);; Biological Process: meiotic chromosome condensation (GO:0010032);; Molecular Function: histone binding (GO:0042393);; Biological Process: chro…	K11491|0.0e+00|mtr:MTR_2g436590|K11491 condensin-2 complex subunit D3 | (RefSeq) condensin-2 complex subunit D3	--	[S]	Function unknown	non-SMC mitotic condensation complex subunit 1	--	S	Function unknown	condensin-2 complex subunit D3 [Medicago truncatula]
Medicago_ruthenica_newGene_8861	0	4	0	171	197	194	0	0.078261	0	3.5319	4.14114	4.01084	8.60638903610338e-43	4.75906046017869	up	--	--	--	--	--	--	--	--	--	--	--	hypothetical protein MTR_6g088625 [Medicago truncatula]
MruG028533	458	353	280	865	900	832	9.10195	8.63442	6.55931	19.2646	20.4245	18.5803	2.21200867950306e-21	1.14303093930918	up	--	--	Biological Process: cell cycle checkpoint (GO:0000075);; Biological Process: DNA damage checkpoint (GO:0000077);; Molecular Function: molecular_function (GO:0003674);; Molecular Function: nucleic acid binding (GO:0003676);; Molecular Function: DNA binding (GO:0003677);; Molecular Function: transcription factor activity, sequence-specific DNA binding (GO:0003700);; Molecular Function: binding (GO:…	--	--	--	--	No apical meristem (NAM) protein	SUPPRESSOR OF GAMMA RESPONSE 1 OS=Arabidopsis thaliana OX=3702 GN=SOG1 PE=1 SV=1	K	Transcription	NAC domain-containing protein NAC58 [Medicago falcata]
Medicago_ruthenica_newGene_16361	17	0	12	50	80	53	0.679923	0	0.578278	2.31156	3.81086	2.47971	2.18477856137387e-05	1.7414968740644	up	--	--	Cellular Component: nucleus (GO:0005634);; Cellular Component: cytosol (GO:0005829);; Cellular Component: plasma membrane (GO:0005886);; Biological Process: cellular response to auxin stimulus (GO:0071365);; Biological Process: protein localization involved in auxin polar transport (GO:1901703);;	K19996|1.3e-65|atr:18449038|K19996 phosphatidylinositol transfer protein SFH5 | (RefSeq) patellin-3	--	[I]	Lipid transport and metabolism	CRAL/TRIO domain	Patellin-4 OS=Arabidopsis thaliana OX=3702 GN=PATL4 PE=1 SV=2	I	Lipid transport and metabolism	patellin-4 [Medicago truncatula]
Medicago_ruthenica_newGene_3494	1292	1041	1137	452	274	254	16.3105	14.8287	19.1972	6.30729	4.3255	4.95756	1.24984568724464e-13	-1.75997	down	--	--	--	K13111|4.9e-09|pxb:103947986|K13111 WD40 repeat-containing protein SMU1 | (RefSeq) suppressor of mec-8 and unc-52 protein homolog 1-like	--	--	--	Transposase family tnp2	--	--	--	hypothetical protein L195_g039394 [Trifolium pratense]
MruG019460	15	0	7	42	38	40	0.692162	0	0.350539	2.28181	2.11193	2.15036	0.000626101642669669	1.47669	up	--	--	Cellular Component: integral component of membrane (GO:0016021);; Biological Process: vesicle-mediated transport (GO:0016192);;	K08511|6.3e-91|mtr:MTR_4g022570|K08511 vesicle-associated membrane protein 72 | (RefSeq) synaptobrevin-like protein	--	[U]	Intracellular trafficking, secretion, and vesicular transport	Regulated-SNARE-like domain	Vesicle-associated membrane protein 725 OS=Arabidopsis thaliana OX=3702 GN=VAMP725 PE=2 SV=2	U	Intracellular trafficking, secretion, and vesicular transport	vesicle-associated membrane protein 722 [Medicago truncatula]
Medicago_ruthenica_newGene_11056	0	0	0	83	60	33	0	0	0	2.55825	1.86697	1.01105	1.50216420451936e-15	3.3085263720492	up	--	--	Biological Process: signal transduction (GO:0007165);;	K07466|2.8e-33|fve:101313743|K07466 replication factor A1 | (RefSeq) uncharacterized LOC101313743	DNA replication (ko03030);; Nucleotide excision repair (ko03420);; Mismatch repair (ko03430);; Homologous recombination (ko03440)	--	--	TIR domain	Disease resistance protein RPV1 OS=Vitis rotundifolia OX=103349 GN=RPV1 PE=1 SV=1	T	Signal transduction mechanisms	disease resistance protein (TIR-NBS-LRR class), partial [Trifolium pratense]
Medicago_ruthenica_newGene_15962	13	9	16	140	132	113	0.619786	0.506915	0.886317	7.61374	7.30913	6.18543	8.14092703465125e-19	2.71566036803091	up	--	--	Molecular Function: nucleic acid binding (GO:0003676);; Molecular Function: zinc ion binding (GO:0008270);; Biological Process: DNA integration (GO:0015074);;	K05666|5.0e-08|cann:107874343|K05666 ATP-binding cassette, subfamily C (CFTR/MRP), member 2 | (RefSeq) ABC transporter C family member 10-like	ABC transporters (ko02010)	[R]	General function prediction only	--	--	L	Replication, recombination and repair	Retrovirus-related Pol polyprotein from transposon TNT 1-94 [Cajanus cajan]
MruG020464	652	550	495	2166	2011	2167	7.42542	7.71373	6.63938	27.6476	26.1507	27.7226	5.49927535001972e-119	1.7942365865352	up	--	--	Biological Process: nuclear-transcribed mRNA catabolic process (GO:0000956);; Molecular Function: RNA binding (GO:0003723);; Molecular Function: 5'-3' exoribonuclease activity (GO:0004534);; Cellular Component: nucleus (GO:0005634);; Biological Process: mRNA processing (GO:0006397);;	K12619|3.7e-196|vvi:100253568|K12619 5'-3' exoribonuclease 2 [EC:3.1.13.-] | (RefSeq) 5'-3' exoribonuclease 3	Ribosome biogenesis in eukaryotes (ko03008);; RNA degradation (ko03018)	[LA]	Replication, recombination and repair;; RNA processing and modification	Xrn1 helical domain	5'-3' exoribonuclease 3 OS=Arabidopsis thaliana OX=3702 GN=XRN3 PE=1 SV=1	--	--	5'-3' exoribonuclease 3 [Medicago truncatula]
MruG014493	60	56	39	678	612	719	1.01973	1.15537	0.769693	12.9347	11.8825	13.7433	1.60338662750703e-93	3.44741342679806	up	--	--	--	--	--	--	--	--	--	T	Signal transduction mechanisms	hypothetical protein MTR_3g062980 [Medicago truncatula]
MruG021861	17	38	12	169	155	173	0.282759	0.774463	0.221625	3.17444	2.9596	3.23836	9.04586849207958e-15	2.34888562843556	up	[HQ]	Coenzyme transport and metabolism;; Secondary metabolites biosynthesis, transport and catabolism	Molecular Function: isochorismate synthase activity (GO:0008909);; Cellular Component: plastid (GO:0009536);; Biological Process: phylloquinone biosynthetic process (GO:0042372);;	K02552|6.6e-282|mtr:MTR_4g076520|K02552 menaquinone-specific isochorismate synthase [EC:5.4.4.2] | (RefSeq) isochorismate synthase	Ubiquinone and other terpenoid-quinone biosynthesis (ko00130)	[E]	Amino acid transport and metabolism	chorismate binding enzyme	Isochorismate synthase, chloroplastic OS=Catharanthus roseus OX=4058 PE=1 SV=1	E	Amino acid transport and metabolism	isochorismate synthase 2, chloroplastic [Medicago truncatula]
MruG044663	117	96	62	8	9	6	0.768598	0.773036	0.475997	0.053325	0.06765	0.043825	2.3836131701873e-16	-2.83419	down	[V]	Defense mechanisms	Molecular Function: ATP binding (GO:0005524);; Cellular Component: integral component of membrane (GO:0016021);; Molecular Function: ATPase activity (GO:0016887);; Molecular Function: ATPase activity, coupled to transmembrane movement of substances (GO:0042626);; Biological Process: transmembrane transport (GO:0055085);;	K05658|0.0e+00|mtr:MTR_4g124050|K05658 ATP-binding cassette, subfamily B (MDR/TAP), member 1 [EC:7.6.2.2] | (RefSeq) transporter ABC domain protein	ABC transporters (ko02010)	[Q]	Secondary metabolites biosynthesis, transport and catabolism	ABC transporter transmembrane region	ABC transporter B family member 11 OS=Arabidopsis thaliana OX=3702 GN=ABCB11 PE=2 SV=1	Q	Secondary metabolites biosynthesis, transport and catabolism	ABC transporter B family member 3 isoform X1 [Medicago truncatula]
MruG015513	4379	3561	3696	23062	21784	22527	76.9107	76.9614	76.4995	453.679	436.643	444.188	0	2.43656381520172	up	--	--	Molecular Function: UDP-glycosyltransferase activity (GO:0008194);; Cellular Component: intracellular membrane-bounded organelle (GO:0043231);; Molecular Function: quercetin 3-O-glucosyltransferase activity (GO:0080043);; Molecular Function: quercetin 7-O-glucosyltransferase activity (GO:0080044);;	K16266|1.1e-153|mesc:110627793|K16266 cyanohydrin UDP-glucosyltransferase [EC:2.4.1.-] | (RefSeq) linamarin synthase 2	Cyanoamino acid metabolism (ko00460)	[GC]	Carbohydrate transport and metabolism;; Energy production and conversion	UDP-glucoronosyl and UDP-glucosyl transferase	7-deoxyloganetin glucosyltransferase OS=Catharanthus roseus OX=4058 GN=UGT85A23 PE=1 SV=1	--	--	linamarin synthase 2 [Medicago truncatula]
MruG048961	323	236	200	73	117	92	11.1847	10.0301	8.13367	2.81615	4.60495	3.5676	4.62862139538703e-11	-1.40684	down	--	--	Cellular Component: U5 snRNP (GO:0005682);;	K13099|5.5e-125|mtr:MTR_2g008810|K13099 CD2 antigen cytoplasmic tail-binding protein 2 | (RefSeq) CD2 antigen cytoplasmic tail-binding-like protein	--	[R]	General function prediction only	--	--	S	Function unknown	CD2 antigen cytoplasmic tail-binding protein 2 [Medicago truncatula]
MruG006973	44	31	43	143	141	218	0.668364	0.579463	0.767576	2.45318	2.4591	3.74208	2.14493718468246e-11	1.77902488763738	up	--	--	Cellular Component: small-subunit processome (GO:0032040);; Cellular Component: Pwp2p-containing subcomplex of 90S preribosome (GO:0034388);;	K14553|3.1e-309|mtr:MTR_2g009800|K14553 U3 small nucleolar RNA-associated protein 18 | (RefSeq) U3 small nucleolar RNA-associated-like protein	Ribosome biogenesis in eukaryotes (ko03008)	[R]	General function prediction only	WD domain, G-beta repeat	U3 small nucleolar RNA-associated protein 18 homolog OS=Arabidopsis thaliana OX=3702 GN=At5g14050 PE=1 SV=1	S	Function unknown	U3 small nucleolar RNA-associated protein 18 homolog [Medicago truncatula]
MruG036719	0	0	0	50	87	68	0	0	0	1.09918	1.944	1.50221	4.97640591340086e-19	3.61726868398179	up	--	--	--	K11649|2.1e-26|mtr:MTR_6g053260|K11649 SWI/SNF related-matrix-associated actin-dependent regulator of chromatin subfamily C | (RefSeq) F-box and associated interaction domain protein	--	--	--	--	Putative F-box protein At2g16220 OS=Arabidopsis thaliana OX=3702 GN=At2g16220 PE=4 SV=1	--	--	F-box/kelch-repeat protein At3g23880 [Medicago truncatula]
MruG011319	66	48	28	162	206	199	1.9156	1.68609	0.947497	5.24041	6.81686	6.4836	9.79683089482626e-12	1.73272932244716	up	--	--	Cellular Component: plasma membrane (GO:0005886);; Biological Process: plant-type secondary cell wall biogenesis (GO:0009834);; Cellular Component: integral component of membrane (GO:0016021);;	--	--	--	--	Fasciclin domain	Fasciclin-like arabinogalactan protein 12 OS=Arabidopsis thaliana OX=3702 GN=FLA12 PE=2 SV=2	--	--	fasciclin-like arabinogalactan protein 12 [Medicago truncatula]
MruG042843	13	6	8	40	33	34	0.310813	0.17403	0.22612	1.13444	0.930374	0.957031	0.00149863625035873	1.31254262946153	up	[T]	Signal transduction mechanisms	Molecular Function: protein serine/threonine kinase activity (GO:0004674);; Molecular Function: ATP binding (GO:0005524);; Cellular Component: cytoplasm (GO:0005737);; Biological Process: regulation of mitotic cell cycle (GO:0007346);; Biological Process: signal transduction by protein phosphorylation (GO:0023014);; Biological Process: stress-activated protein kinase signaling cascade (GO:0031098…	K20716|9.1e-62|lsv:111889678|K20716 mitogen-activated protein kinase kinase kinase 17/18 | (RefSeq) mitogen-activated protein kinase kinase kinase 18-like	MAPK signaling pathway - plant (ko04016)	[T]	Signal transduction mechanisms	Protein kinase domain	Mitogen-activated protein kinase kinase kinase 20 OS=Arabidopsis thaliana OX=3702 GN=MAPKKK20 PE=1 SV=1	T	Signal transduction mechanisms	putative mitogen-activated protein kinase kinase kinase STE-STE11 family [Medicago truncatula]
MruG026006	1018	774	785	348	315	414	8.67502	8.11856	7.88889	3.31676	3.06143	3.96091	2.29485041195143e-30	-1.32188	down	[P]	Inorganic ion transport and metabolism	Molecular Function: copper ion binding (GO:0005507);; Molecular Function: ATP binding (GO:0005524);; Biological Process: detoxification of copper ion (GO:0010273);; Cellular Component: integral component of membrane (GO:0016021);; Molecular Function: copper-transporting ATPase activity (GO:0043682);;	K17686|0.0e+00|mtr:MTR_5g010420|K17686 P-type Cu+ transporter [EC:7.2.2.8] | (RefSeq) heavy metal P-type ATPase	MAPK signaling pathway - plant (ko04016)	[P]	Inorganic ion transport and metabolism	E1-E2 ATPase	Probable copper-transporting ATPase HMA5 OS=Arabidopsis thaliana OX=3702 GN=HMA5 PE=1 SV=2	P	Inorganic ion transport and metabolism	probable copper-transporting ATPase HMA5 [Medicago truncatula]
MruG022705	192	141	154	56	49	59	13.1016	11.8001	12.3521	4.23385	3.75893	4.46303	5.20713165168001e-11	-1.5264	down	--	--	--	K17604|5.6e-09|aof:109827430|K17604 zinc finger SWIM domain-containing protein 3 | (RefSeq) protein FAR1-RELATED SEQUENCE 5-like	--	--	--	FAR1 DNA-binding domain	--	--	--	hypothetical protein TSUD_155520 [Trifolium subterraneum]
MruG044943	73	76	63	37	18	41	3.32017	4.28646	3.36171	1.86079	0.931556	2.09809	0.00255340984986672	-1.02998	down	--	--	--	--	--	--	--	Domain of unknown function (DUF4228)	--	S	Function unknown	uncharacterized protein LOC11445795 [Medicago truncatula]
MruG001771	244	227	214	628	549	612	2.21306	2.52854	2.27942	6.37846	5.67554	6.22921	5.14923688683328e-22	1.25548179991883	up	[K]	Transcription	Molecular Function: hydrolase activity (GO:0016787);; Molecular Function: ADP binding (GO:0043531);;	K13459|7.5e-114|egu:105052742|K13459 disease resistance protein RPS2 | (RefSeq) disease resistance protein At4g27190-like	Plant-pathogen interaction (ko04626)	[T]	Signal transduction mechanisms	NB-ARC domain	Disease resistance protein At4g27190 OS=Arabidopsis thaliana OX=3702 GN=At4g27190 PE=2 SV=1	T	Signal transduction mechanisms	putative P-loop containing nucleoside triphosphate hydrolase, leucine-rich repeat domain, L [Medicago truncatula]
MruG000780	55	62	71	3	11	10	2.90211	4.01302	4.45967	0.147797	0.645018	0.543851	2.68107012317409e-09	-2.24043	down	--	--	--	--	--	--	--	--	--	--	--	uncharacterized protein LOC25481939 [Medicago truncatula]
MruG045337	56	42	43	9	10	9	0.62752	0.574865	0.571391	0.107951	0.127992	0.107292	2.9405969972582e-06	-1.77935	down	[O]	Posttranslational modification, protein turnover, chaperones	Molecular Function: serine-type endopeptidase activity (GO:0004252);; Biological Process: cuticle development (GO:0042335);;	K15333|2.3e-174|nsy:104224633|K15333 tRNA guanosine-2'-O-methyltransferase [EC:2.1.1.34] | (RefSeq) uncharacterized protein LOC104224633	--	--	--	Subtilase family	Subtilisin-like protease SBT2.4 OS=Arabidopsis thaliana OX=3702 GN=SBT2.4 PE=1 SV=1	O	Posttranslational modification, protein turnover, chaperones	subtilisin-like protease SBT2.4 [Medicago truncatula]
MruG014599	104	63	89	397	348	388	0.855101	0.635063	0.863425	3.65834	3.26858	3.58428	6.662187167412e-28	1.96029684887905	up	[DZ]	Cell cycle control, cell division, chromosome partitioning;; Cytoskeleton	Molecular Function: metal ion binding (GO:0046872);;	K10615|1.3e-47|ppp:112282946|K10615 E3 ubiquitin-protein ligase HERC4 [EC:2.3.2.26] | (RefSeq) probable E3 ubiquitin-protein ligase HERC4 isoform X1	Ubiquitin mediated proteolysis (ko04120)	--	--	Regulator of chromosome condensation (RCC1) repeat	PH, RCC1 and FYVE domains-containing protein 1 OS=Arabidopsis thaliana OX=3702 GN=PRAF1 PE=1 SV=1	--	--	PH, RCC1 and FYVE domains-containing protein 1 [Medicago truncatula]
MruG045255	47	32	30	4	14	17	3.64586	2.99563	2.67978	0.290156	1.20346	1.45715	0.00585823450310923	-1.16307	down	--	--	Cellular Component: integral component of membrane (GO:0016021);;	--	--	--	--	--	--	J	Translation, ribosomal structure and biogenesis	transmembrane protein, putative [Medicago truncatula]
MruG011396	23	23	31	93	82	116	0.471554	0.594303	0.770464	2.21561	1.99049	2.78474	8.18378551596633e-07	1.53457092912283	up	--	--	Cellular Component: anaphase-promoting complex (GO:0005680);; Molecular Function: anaphase-promoting complex binding (GO:0010997);; Biological Process: anaphase-promoting complex-dependent catabolic process (GO:0031145);; Biological Process: positive regulation of anaphase-promoting complex-dependent catabolic process (GO:1905786);; Molecular Function: ubiquitin ligase activator activity (GO:1990…	K03363|2.7e-161|mtr:MTR_7g106870|K03363 cell division cycle 20, cofactor of APC complex | (RefSeq) transducin family protein/WD-40 repeat protein	Ubiquitin mediated proteolysis (ko04120)	[DO]	Cell cycle control, cell division, chromosome partitioning;; Posttranslational modification, protein turnover, chaperones	Anaphase-promoting complex subunit 4 WD40 domain	Cell division cycle 20.1, cofactor of APC complex OS=Arabidopsis thaliana OX=3702 GN=CDC20-1 PE=1 SV=1	--	--	cell division cycle 20.2, cofactor of APC complex [Medicago truncatula]
MruG043843	351	236	317	48	56	46	3.61108	2.97933	3.83915	0.546132	0.64638	0.52683	5.1925902467966e-34	-2.50599	down	[M]	Cell wall/membrane/envelope biogenesis	Cellular Component: cellular_component (GO:0005575);; Cellular Component: intracellular (GO:0005622);; Cellular Component: cell (GO:0005623);; Cellular Component: cytoplasm (GO:0005737);; Cellular Component: intracellular part (GO:0044424);; Cellular Component: cell part (GO:0044464);;	K20285|2.2e-40|smo:SELMODRAFT_424453|K20285 Rab9 effector protein with kelch motifs | (RefSeq) hypothetical protein	--	[R]	General function prediction only	Galactose oxidase, central domain	Nitrile-specifier protein 5 OS=Arabidopsis thaliana OX=3702 GN=NSP5 PE=2 SV=1	S	Function unknown	kelch domain-containing protein 3 isoform X1 [Medicago truncatula]
MruG022266	133	98	129	405	359	409	15.8854	14.4085	18.2615	54.4867	49.1952	55.1187	1.74351705971718e-20	1.54468351184252	up	--	--	--	--	--	--	--	--	--	--	--	uncharacterized protein LOC11446301 [Medicago truncatula]
MruG045031	32	13	25	62	71	63	0.975339	0.478321	0.90728	2.15793	2.49499	2.19748	0.00113779753014879	1.1415894506355	up	[G]	Carbohydrate transport and metabolism	Molecular Function: hydrolase activity, hydrolyzing O-glycosyl compounds (GO:0004553);; Cellular Component: cell wall (GO:0005618);; Biological Process: xyloglucan metabolic process (GO:0010411);; Molecular Function: xyloglucan:xyloglucosyl transferase activity (GO:0016762);; Biological Process: cell wall biogenesis (GO:0042546);; Cellular Component: apoplast (GO:0048046);; Biological Process: ce…	K14504|2.8e-154|mtr:MTR_4g128570|K14504 xyloglucan:xyloglucosyl transferase TCH4 [EC:2.4.1.207] | (RefSeq) xyloglucan endotransglucosylase/hydrolase family protein	Plant hormone signal transduction (ko04075)	--	--	Glycosyl hydrolases family 16	Probable xyloglucan endotransglucosylase/hydrolase protein 23 OS=Arabidopsis thaliana OX=3702 GN=XTH23 PE=2 SV=1	G	Carbohydrate transport and metabolism	probable xyloglucan endotransglucosylase/hydrolase protein 23 [Medicago truncatula]
MruG047999	1103	970	1065	584	495	510	31.5904	34.1869	35.9546	18.7293	16.1775	16.3778	6.30546562079279e-26	-1.06636	down	[G]	Carbohydrate transport and metabolism	Molecular Function: carbohydrate binding (GO:0030246);; Molecular Function: maltose alpha-glucosidase activity (GO:0032450);;	K01187|9.0e-130|cam:101508066|K01187 alpha-glucosidase [EC:3.2.1.20] | (RefSeq) alpha-glucosidase	Galactose metabolism (ko00052);; Starch and sucrose metabolism (ko00500)	[G]	Carbohydrate transport and metabolism	Glycosyl hydrolases family 31	Alpha-glucosidase OS=Spinacia oleracea OX=3562 PE=1 SV=1	G	Carbohydrate transport and metabolism	alpha-glucosidase-like [Medicago truncatula]
MruG028212	343	279	345	786	767	721	16.5031	16.5344	19.6065	42.454	42.1735	38.9922	1.04485782712701e-20	1.11313227669452	up	--	--	--	--	--	--	--	--	--	--	--	uncharacterized protein LOC11417391 [Medicago truncatula]
MruG041063	32	10	15	107	123	102	0.562773	0.201442	0.31076	2.09408	2.46786	2.00347	9.00712742854966e-11	2.06411	up	[QV]	Secondary metabolites biosynthesis, transport and catabolism;; Defense mechanisms	Molecular Function: iron ion binding (GO:0005506);; Cellular Component: integral component of membrane (GO:0016021);; Molecular Function: heme binding (GO:0020037);; Molecular Function: abieta-7,13-dien-18-ol hydroxylase activity (GO:0036204);;	K20495|3.8e-117|ppp:112291140|K20495 long-chain fatty acid omega-monooxygenase [EC:1.14.14.80] | (RefSeq) cytochrome P450 704B1-like	Fatty acid degradation (ko00071);; Cutin, suberine and wax biosynthesis (ko00073)	[QI]	Secondary metabolites biosynthesis, transport and catabolism;; Lipid transport and metabolism	Cytochrome P450	Cytochrome P450 704C1 OS=Pinus taeda OX=3352 GN=CYP704C1 PE=2 SV=1	Q	Secondary metabolites biosynthesis, transport and catabolism	cytochrome P450 704C1 [Medicago truncatula]
Medicago_ruthenica_newGene_4402	72	52	58	6	11	12	1.19921	1.24682	1.41867	0.100185	0.197193	0.202184	1.33260249597636e-08	-2.0719	down	--	--	Molecular Function: protein dimerization activity (GO:0046983);;	K21437|4.9e-09|ccav:112523844|K21437 ankyrin repeat domain-containing protein 13 | (RefSeq) uncharacterized protein LOC112523844	--	--	--	hAT family C-terminal dimerisation region	--	L	Replication, recombination and repair	putative transposase [Medicago truncatula]
MruG043044	6	7	8	65	68	68	0.162431	0.241801	0.264067	2.0384	2.19923	2.1512	1.36607683556419e-10	2.34818237456488	up	--	--	Molecular Function: protein dimerization activity (GO:0046983);;	K13422|2.9e-11|cpep:111800813|K13422 transcription factor MYC2 | (RefSeq) transcription factor MYC4-like	MAPK signaling pathway - plant (ko04016);; Plant hormone signal transduction (ko04075)	--	--	Helix-loop-helix DNA-binding domain	Transcription factor bHLH25 OS=Arabidopsis thaliana OX=3702 GN=BHLH25 PE=2 SV=2	K	Transcription	putative transcription factor bHLH family [Medicago truncatula]
MruG025006	54	43	43	24	16	18	0.72121	0.707312	0.681334	0.349262	0.235292	0.25757	0.00405105777371699	-1.06855	down	[T]	Signal transduction mechanisms	Molecular Function: protein kinase activity (GO:0004672);; Molecular Function: ATP binding (GO:0005524);; Cellular Component: integral component of membrane (GO:0016021);;	K13418|3.6e-35|smo:SELMODRAFT_443356|K13418 somatic embryogenesis receptor kinase 1 [EC:2.7.10.1 2.7.11.1] | (RefSeq) SERK2b-2; hypothetical protein	--	--	--	Protein kinase domain	Pollen receptor-like kinase 1 OS=Arabidopsis thaliana OX=3702 GN=PRK1 PE=1 SV=1	T	Signal transduction mechanisms	LOW QUALITY PROTEIN: pollen receptor-like kinase 1 [Medicago truncatula]
MruG044624	195	190	128	46	28	59	6.33276	7.60953	4.88027	1.67475	1.02497	2.1527	1.03294228346531e-11	-1.81786	down	[O]	Posttranslational modification, protein turnover, chaperones	Molecular Function: serine-type endopeptidase activity (GO:0004252);;	K13124|3.7e-10|lsv:111889439|K13124 mitogen-activated protein kinase organizer 1 | (RefSeq) uncharacterized WD repeat-containing protein C713.05-like	--	--	--	Subtilase family	Subtilisin-like protease SBT1.6 OS=Arabidopsis thaliana OX=3702 GN=SBT1.6 PE=2 SV=1	O	Posttranslational modification, protein turnover, chaperones	subtilisin-like protease SBT1.6 [Medicago truncatula]
MruG004601	310	247	273	773	767	710	8.06278	7.88398	8.34928	22.5108	22.7641	20.7365	3.3862479509084e-30	1.31929	up	[G]	Carbohydrate transport and metabolism	Cellular Component: endoplasmic reticulum (GO:0005783);; Cellular Component: integral component of membrane (GO:0016021);;	K23151|1.4e-38|mtr:MTR_3g096562|K23151 methyltransferase-like protein 23 [EC:2.1.1.-] | (RefSeq) FAD/FMN-binding oxidoreductase	--	--	--	--	--	S	Function unknown	uncharacterized protein LOC11427648 [Medicago truncatula]
MruG001588	2	0	0	82	83	93	0.15494	0	0	8.61903	8.92974	9.86865	6.32962454922148e-23	3.8238525239981	up	--	--	--	--	--	--	--	--	--	--	--	glycine-rich protein [Medicago truncatula]
MruG012850	12	11	11	102	95	81	0.205577	0.245198	0.226352	2.06862	1.95758	1.64094	5.54190473269965e-13	2.37541689199542	up	--	--	Molecular Function: anthocyanin 5-aromatic acyltransferase activity (GO:0047183);; Molecular Function: caffeoyl-CoA:pelargonidin-3,5-diglucoside 5-O-glucoside-6-O-hydroxycinnamoyltransferase activity (GO:0102777);; Molecular Function: caffeoyl-CoA:delphinidin-3,5-diglucoside 5-O-glucoside-6-O-hydroxycinnamoyltransferase activity (GO:0102815);;	K13264|7.9e-72|lja:Lj2g3v1090790.1|K13264 isoflavone 7-O-glucoside-6''-O-malonyltransferase [EC:2.3.1.115] | (RefSeq) Lj2g3v1090790.1; -	Isoflavonoid biosynthesis (ko00943);; Flavone and flavonol biosynthesis (ko00944)	--	--	Transferase family	Anthocyanin 5-aromatic acyltransferase OS=Gentiana triflora OX=55190 PE=1 SV=1	S	Function unknown	anthocyanin 5-aromatic acyltransferase [Medicago truncatula]
MruG007026	87	74	86	2	0	0	1.96054	2.05313	2.28465	0.04362	0	0	4.30127703374476e-24	-3.90979	down	--	--	--	--	--	--	--	--	--	E	Amino acid transport and metabolism	uncharacterized protein DDB_G0273453/DDB_G0273565 [Medicago truncatula]
MruG048916	197	210	153	117	57	84	5.48398	7.18481	4.99949	3.6331	1.80065	2.61742	9.253674183175e-06	-1.11272	down	--	--	--	--	--	--	--	Plant transposase (Ptta/En/Spm family)	--	S	Function unknown	hypothetical protein L195_g032294 [Trifolium pratense]
MruG016068	48	46	58	127	142	133	1.24011	1.4453	1.75538	3.67299	4.21054	3.87733	6.58416006192556e-06	1.17151223157531	up	--	--	Molecular Function: SNARE binding (GO:0000149);; Molecular Function: 1-phosphatidylinositol binding (GO:0005545);; Molecular Function: phosphatidylinositol-4,5-bisphosphate binding (GO:0005546);; Cellular Component: plasma membrane (GO:0005886);; Cellular Component: clathrin-coated pit (GO:0005905);; Biological Process: endocytosis (GO:0006897);; Biological Process: vesicle budding from membrane …	K20043|1.1e-165|mtr:MTR_3g086670|K20043 clathrin coat assembly protein AP180 | (RefSeq) clathrin assembly protein	--	[TU]	Signal transduction mechanisms;; Intracellular trafficking, secretion, and vesicular transport	ANTH domain	Putative clathrin assembly protein At4g40080 OS=Arabidopsis thaliana OX=3702 GN=At4g40080 PE=2 SV=2	--	--	putative clathrin assembly protein At4g40080 [Medicago truncatula]
MruG047667	118	98	95	49	64	37	3.94334	4.03321	3.71831	1.82887	2.41884	1.35369	0.000386026992736104	-1.01062	down	--	--	Molecular Function: GTPase activator activity (GO:0005096);; Molecular Function: metal ion binding (GO:0046872);;	K12486|1.8e-131|mtr:MTR_6g080710|K12486 stromal membrane-associated protein | (RefSeq) ADP-ribosylation factor GTPase-activating protein AGD10	Endocytosis (ko04144)	[T]	Signal transduction mechanisms	Putative GTPase activating protein for Arf	Probable ADP-ribosylation factor GTPase-activating protein AGD15 OS=Arabidopsis thaliana OX=3702 GN=AGD15 PE=2 SV=1	T	Signal transduction mechanisms	ADP-ribosylation factor GTPase-activating protein AGD10 [Medicago truncatula]
MruG011931	54	30	36	138	153	175	4.19867	2.86885	3.32085	12.2044	13.7425	15.495	6.00823459850385e-11	1.68847369972143	up	--	--	Molecular Function: ATP binding (GO:0005524);; Cellular Component: plasma membrane (GO:0005886);; Cellular Component: integral component of membrane (GO:0016021);; Molecular Function: ATPase activity (GO:0016887);; Molecular Function: ATPase activity, coupled to transmembrane movement of substances (GO:0042626);; Biological Process: transmembrane transport (GO:0055085);;	--	--	[Q]	Secondary metabolites biosynthesis, transport and catabolism	--	ABC transporter G family member 36 OS=Oryza sativa subsp. indica OX=39946 GN=ABCG36 PE=2 SV=1	Q	Secondary metabolites biosynthesis, transport and catabolism	pleiotropic drug resistance protein 1 isoform X1 [Medicago truncatula]
MruG034122	257	218	221	55	68	74	4.61231	4.8112	4.66802	1.10188	1.3759	1.48585	5.71751279358389e-18	-1.79219	down	[N]	Cell motility	Molecular Function: ceramide glucosyltransferase activity (GO:0008120);; Cellular Component: integral component of membrane (GO:0016021);; Molecular Function: dihydroceramide glucosyltransferase activity (GO:0102769);;	--	--	[IM]	Lipid transport and metabolism;; Cell wall/membrane/envelope biogenesis	Glycosyl transferase family 21	--	--	--	uncharacterized protein LOC25496967 [Medicago truncatula]
MruG023099	0	0	0	74	100	83	0	0	0	1.25971	1.73857	1.40882	4.90246384878346e-24	3.99162487663307	up	--	--	Biological Process: telomere maintenance (GO:0000723);; Biological Process: double-strand break repair via homologous recombination (GO:0000724);; Cellular Component: nuclear chromosome, telomeric region (GO:0000784);; Molecular Function: damaged DNA binding (GO:0003684);; Molecular Function: single-stranded DNA binding (GO:0003697);; Cellular Component: DNA replication factor A complex (GO:00056…	K07466|1.7e-84|lja:Lj0g3v0149869.1|K07466 replication factor A1 | (RefSeq) Lj0g3v0149869.1; -	DNA replication (ko03030);; Nucleotide excision repair (ko03420);; Mismatch repair (ko03430);; Homologous recombination (ko03440)	[L]	Replication, recombination and repair	Replication factor-A C terminal domain	--	L	Replication, recombination and repair	replication factor-A carboxy-terminal domain protein [Medicago truncatula]
MruG004146	36	35	38	0	1	0	4.82594	5.80823	6.12193	0	0.078561	0	3.11967628744003e-11	-2.80684	down	--	--	Molecular Function: ATP binding (GO:0005524);; Cellular Component: plasma membrane (GO:0005886);; Cellular Component: integral component of membrane (GO:0016021);; Molecular Function: ATPase activity (GO:0016887);; Molecular Function: ATPase activity, coupled to transmembrane movement of substances (GO:0042626);; Biological Process: transmembrane transport (GO:0055085);;	--	--	[Q]	Secondary metabolites biosynthesis, transport and catabolism	ABC-2 type transporter	ABC transporter G family member 24 OS=Arabidopsis thaliana OX=3702 GN=ABCG24 PE=2 SV=2	Q	Secondary metabolites biosynthesis, transport and catabolism	putative white-brown complex homolog protein 30 [Medicago truncatula]
MruG011727	43	37	27	137	135	126	1.11005	1.19039	0.814575	4.00837	4.0139	3.6926	1.59818007808751e-09	1.60973547828363	up	[J]	Translation, ribosomal structure and biogenesis	Molecular Function: ribonuclease III activity (GO:0004525);; Biological Process: RNA processing (GO:0006396);;	K11145|4.9e-113|mtr:MTR_2g100220|K11145 ribonuclease III family protein [EC:3.1.26.-] | (RefSeq) ribonuclease III domain protein	--	--	--	Ribonuclease III domain	--	J	Translation, ribosomal structure and biogenesis	uncharacterized protein LOC11421489 [Medicago truncatula]
MruG042300	152	157	146	888	897	795	2.74168	3.48422	3.10555	18.0061	18.5354	16.1588	1.72587335379333e-72	2.34276031246727	up	--	--	Cellular Component: integral component of membrane (GO:0016021);;	--	--	--	--	--	--	--	--	hypothetical protein MtrunA17_Chr8g0368711 [Medicago truncatula]
MruG007441	97	81	85	0	0	0	3.35819	3.43673	3.43793	0	0	0	2.94972467130031e-27	-4.20656	down	--		Molecular Function: protein kinase activity (GO:0004672);; Molecular Function: ATP binding (GO:0005524);; Cellular Component: integral component of membrane (GO:0016021);;	K13420|2.0e-98|mtr:MTR_2g016530|K13420 LRR receptor-like serine/threonine-protein kinase FLS2 [EC:2.7.11.1] | (RefSeq) LRR receptor-like kinase	MAPK signaling pathway - plant (ko04016);; Plant-pathogen interaction (ko04626)	--	--	Protein kinase domain	Receptor kinase-like protein Xa21 OS=Oryza sativa subsp. japonica OX=39947 GN=XA21 PE=1 SV=1	T	Signal transduction mechanisms	putative protein kinase RLK-Pelle-LRR-XII-1 family [Medicago truncatula]
MruG031432	141	150	102	310	275	320	3.64764	4.76161	3.10146	8.9758	8.11163	9.28785	2.6677434580764e-08	1.04907787974522	up	[J]	Translation, ribosomal structure and biogenesis	Biological Process: box H/ACA snoRNA 3'-end processing (GO:0000495);; Molecular Function: RNA binding (GO:0003723);; Molecular Function: pseudouridine synthase activity (GO:0009982);; Biological Process: rRNA pseudouridine synthesis (GO:0031118);; Biological Process: snRNA pseudouridine synthesis (GO:0031120);; Cellular Component: box H/ACA snoRNP complex (GO:0031429);; Molecular Function: tRNA p…	K11131|9.5e-88|mtr:MTR_4g074160|K11131 H/ACA ribonucleoprotein complex subunit 4 [EC:5.4.99.-] | (RefSeq) centromere/microtubule-binding protein	Ribosome biogenesis in eukaryotes (ko03008)	[J]	Translation, ribosomal structure and biogenesis	PUA domain	H/ACA ribonucleoprotein complex subunit 4 OS=Arabidopsis thaliana OX=3702 GN=CBF5 PE=1 SV=1	J	Translation, ribosomal structure and biogenesis	H/ACA ribonucleoprotein complex subunit 4 [Medicago truncatula]
MruG025728	111	100	118	202	344	202	7.16979	7.98852	9.00525	14.6722	25.5456	14.7151	2.07367022502024e-05	1.0018208983406	up	[J]	Translation, ribosomal structure and biogenesis	Molecular Function: structural constituent of ribosome (GO:0003735);; Biological Process: translation (GO:0006412);; Cellular Component: large ribosomal subunit (GO:0015934);;	K02874|1.5e-65|mtr:MTR_5g096490|K02874 large subunit ribosomal protein L14 | (RefSeq) 50S ribosomal protein L14p	Ribosome (ko03010)	[J]	Translation, ribosomal structure and biogenesis	Ribosomal protein L14p/L23e	50S ribosomal protein HLP, mitochondrial OS=Arabidopsis thaliana OX=3702 GN=HLP PE=1 SV=1	J	Translation, ribosomal structure and biogenesis	unknown [Medicago truncatula]
Medicago_ruthenica_newGene_10439	26	14	29	59	74	56	0.422489	0.270598	0.547417	1.30448	1.36967	1.21351	0.00214635153204182	1.09500452749147	up	--	--	--	K14300|1.7e-39|pda:103721930|K14300 nuclear pore complex protein Nup133 | (RefSeq) LOW QUALITY PROTEIN: nuclear pore complex protein NUP133	RNA transport (ko03013)	--	--	Domain of unknown function (DUF4218)	--	S	Function unknown	hypothetical protein L195_g027149, partial [Trifolium pratense]
Medicago_ruthenica_newGene_5427	20	13	13	47	65	59	0.428648	0.334135	0.323513	1.53082	1.97381	2.0944	0.000103592639981602	1.41386118810875	up	[QR]	Secondary metabolites biosynthesis, transport and catabolism;; General function prediction only	Biological Process: oxidation-reduction process (GO:0055114);;	K08070|1.5e-13|bna:106354437|K08070 2-alkenal reductase [EC:1.3.1.74] | (RefSeq) NADP-dependent alkenal double bond reductase P2-like	--	[R]	General function prediction only	--	(+)-pulegone reductase OS=Mentha piperita OX=34256 PE=1 SV=1	S	Function unknown	NADP-dependent alkenal double bond reductase p1-like protein [Trifolium pratense]
MruG036956	93	82	72	227	258	308	1.15168	1.25214	1.04598	3.16611	3.66684	4.30278	2.11925303649981e-13	1.49384107084751	up	[T]	Signal transduction mechanisms	Molecular Function: protein serine/threonine kinase activity (GO:0004674);; Molecular Function: ATP binding (GO:0005524);; Cellular Component: plasma membrane (GO:0005886);; Cellular Component: integral component of membrane (GO:0016021);; Molecular Function: kinase activity (GO:0016301);; Biological Process: phosphorylation (GO:0016310);;	K23544|3.0e-59|brp:103842861|K23544 serine incorporator 1/3 | (RefSeq) serine incorporator 3	--	[T]	Signal transduction mechanisms	Protein kinase domain	LEAF RUST 10 DISEASE-RESISTANCE LOCUS RECEPTOR-LIKE PROTEIN KINASE-like 1.4 OS=Arabidopsis thaliana OX=3702 GN=LRK10L-1.4 PE=2 SV=2	T	Signal transduction mechanisms	wall associated kinase-like protein [Medicago truncatula]
MruG021204	9	8	9	81	116	118	0.153494	0.158475	0.16875	1.54743	2.27591	2.2811	9.56885892974647e-17	2.78138067836782	up	--	--	--	K12472|3.6e-14|bvg:104885038|K12472 epidermal growth factor receptor substrate 15 | (RefSeq) filaggrin-like	Endocytosis (ko04144)	--	--	BURP domain	BURP domain-containing protein 17 OS=Oryza sativa subsp. japonica OX=39947 GN=BURP17 PE=2 SV=1	B	Chromatin structure and dynamics	BURP domain-containing protein 9 [Cicer arietinum]
MruG030922	475	434	426	141	119	119	9.82431	11.0653	10.386	3.26545	2.79991	2.74721	3.52649860885857e-33	-1.84934	down	[QV]	Secondary metabolites biosynthesis, transport and catabolism;; Defense mechanisms	Molecular Function: monooxygenase activity (GO:0004497);; Molecular Function: iron ion binding (GO:0005506);; Cellular Component: integral component of membrane (GO:0016021);; Molecular Function: oxidoreductase activity, acting on paired donors, with incorporation or reduction of molecular oxygen (GO:0016705);; Molecular Function: heme binding (GO:0020037);;	K23806|5.0e-147|vvi:100263449|K23806 alpha-guaiene 2-oxidase | (RefSeq) CYP71BE5; premnaspirodiene oxygenase-like	--	[Q]	Secondary metabolites biosynthesis, transport and catabolism	Cytochrome P450	Cytochrome P450 71D10 OS=Glycine max OX=3847 GN=CYP71D10 PE=2 SV=1	Q	Secondary metabolites biosynthesis, transport and catabolism	hypothetical protein TSUD_257200 [Trifolium subterraneum]
MruG018268	131	84	118	50	30	28	1.58852	1.24605	1.67731	0.668133	0.415611	0.380191	3.95291456904702e-07	-1.48849	down	--	--	--	--	--	--	--	Protein of unknown function (DUF632)	--	S	Function unknown	nitrate regulatory gene2 protein [Medicago truncatula]
MruG013112	112	84	202	100	32	32	3.33834	3.07362	7.12245	3.34429	1.0881	1.04684	0.00164504531624883	-1.12515	down	--	--	--	--	--	--	--	--	--	--	--	uncharacterized protein LOC101493209 isoform X1 [Cicer arietinum]
MruG002236	1229	1097	1011	2905	3036	2668	27.1702	29.8339	26.3396	71.9493	76.6166	66.2319	1.48130550578108e-70	1.26275575526178	up	[J]	Translation, ribosomal structure and biogenesis	Molecular Function: RNA binding (GO:0003723);; Molecular Function: structural constituent of ribosome (GO:0003735);; Biological Process: translation (GO:0006412);; Cellular Component: cytosolic large ribosomal subunit (GO:0022625);;	K02930|6.9e-199|mtr:MTR_1g045410|K02930 large subunit ribosomal protein L4e | (RefSeq) 60S ribosomal L4-like protein	Ribosome (ko03010)	[A]	RNA processing and modification	Ribosomal protein L4/L1 family	60S ribosomal protein L4-1 OS=Arabidopsis thaliana OX=3702 GN=RPL4A PE=1 SV=1	J	Translation, ribosomal structure and biogenesis	60S ribosomal protein L4 [Medicago truncatula]
MruG040426	444	351	384	188	194	178	23.0958	22.4576	23.5238	10.9294	11.5152	10.3461	1.55766250836284e-14	-1.13115	down	--	--	--	--	--	--	--	--	--	--	--	uncharacterized protein LOC11443382 [Medicago truncatula]
MruG029382	841	861	742	386	438	443	17.6356	22.217	18.3192	9.06561	10.4745	10.4112	1.07582686438518e-17	-1.028	down	--	--	Biological Process: chloroplast organization (GO:0009658);; Cellular Component: chloroplast outer membrane (GO:0009707);;	--	--	--	--	--	Protein CHUP1, chloroplastic OS=Arabidopsis thaliana OX=3702 GN=CHUP1 PE=1 SV=1	S	Function unknown	SKIP interacting protein, putative [Medicago truncatula]
MruG031837	44	41	38	104	123	120	0.950108	1.07994	0.973336	2.53332	3.05595	2.92821	4.7811219317972e-06	1.24669771397112	up	[G]	Carbohydrate transport and metabolism	Molecular Function: UDP-glycosyltransferase activity (GO:0008194);; Cellular Component: intracellular membrane-bounded organelle (GO:0043231);; Molecular Function: quercetin 3-O-glucosyltransferase activity (GO:0080043);; Molecular Function: quercetin 7-O-glucosyltransferase activity (GO:0080044);;	K23452|1.2e-102|csat:104776357|K23452 UDP-glucosyltransferase 85A [EC:2.4.1.-] | (RefSeq) UDP-glycosyltransferase 85A5-like	Zeatin biosynthesis (ko00908)	[GC]	Carbohydrate transport and metabolism;; Energy production and conversion	UDP-glucoronosyl and UDP-glucosyl transferase	7-deoxyloganetin glucosyltransferase OS=Gardenia jasminoides OX=114476 GN=UGT85A24 PE=1 SV=1	--	--	UDP-glucosyltransferase family protein [Medicago truncatula]
MruG042917	655	566	509	275	213	276	6.60919	7.02349	6.0513	3.10756	2.44204	3.1257	3.96464394970512e-20	-1.24045	down	[T]	Signal transduction mechanisms	Molecular Function: protein kinase activity (GO:0004672);; Molecular Function: ATP binding (GO:0005524);; Cellular Component: plasma membrane (GO:0005886);; Cellular Component: plasmodesma (GO:0009506);; Cellular Component: integral component of membrane (GO:0016021);; Biological Process: protein autophosphorylation (GO:0046777);;	K13435|3.9e-93|sly:101268866|K13435 serine/threonine-protein kinase Pto | (RefSeq) Pto; serine/threonine protein kinase Pto	Plant-pathogen interaction (ko04626)	[T]	Signal transduction mechanisms	Protein tyrosine and serine/threonine kinase	Probable receptor-like protein kinase At2g23200 OS=Arabidopsis thaliana OX=3702 GN=At2g23200 PE=3 SV=1	T	Signal transduction mechanisms	probable receptor-like protein kinase At2g23200 [Medicago truncatula]
MruG034208	268	204	256	50	41	54	9.30487	8.71239	10.4903	1.94055	1.61537	2.10572	2.15461554711491e-25	-2.25055	down	--	--	Molecular Function: DNA binding (GO:0003677);; Cellular Component: nucleus (GO:0005634);; Molecular Function: zinc ion binding (GO:0008270);; Biological Process: response to ethylene (GO:0009723);; Biological Process: response to auxin (GO:0009733);; Biological Process: response to gibberellin (GO:0009739);;	K08869|5.5e-24|cre:CHLREDRAFT_165812|K08869 aarF domain-containing kinase | (RefSeq) predicted protein	--	--	--	Myb-like DNA-binding domain	Transcription factor KUA1 OS=Arabidopsis thaliana OX=3702 GN=KUA1 PE=1 SV=1	K	Transcription	transcription factor MYBS3 [Medicago truncatula]
MruG019209	53	46	89	15	17	13	1.82624	1.93026	3.61102	0.576249	0.666331	0.487345	5.08585001341909e-06	-1.67096	down	--	--	Cellular Component: integral component of membrane (GO:0016021);;	K13466|7.0e-11|vvi:100246778|K13466 EIX receptor 1/2 | (RefSeq) receptor-like protein 12	Plant-pathogen interaction (ko04626)	[R]	General function prediction only	Leucine rich repeat	Receptor-like protein 19 OS=Arabidopsis thaliana OX=3702 GN=RLP19 PE=2 SV=1	S	Function unknown	putative leucine-rich repeat-containing, plant-type, leucine-rich repeat domain, L [Medicago truncatula]
MruG027389	92	62	73	194	217	219	5.72035	4.75268	5.30336	13.4726	15.3807	15.2525	8.76971305017788e-10	1.29654097111506	up	--	--	Cellular Component: nucleosome (GO:0000786);; Molecular Function: DNA binding (GO:0003677);; Cellular Component: nucleus (GO:0005634);; Molecular Function: protein heterodimerization activity (GO:0046982);;	K11253|1.4e-66|adu:107461485|K11253 histone H3 | (RefSeq) histone H3.2	--	[B]	Chromatin structure and dynamics	Core histone H2A/H2B/H3/H4	Histone H3.2 OS=Medicago sativa OX=3879 GN=H3-1.1 PE=1 SV=2	B	Chromatin structure and dynamics	uncharacterized protein LOC111021800 [Momordica charantia]
MruG024758	220	186	184	727	704	691	6.84394	7.10705	6.75209	25.3559	25.0156	24.1641	1.02079184182468e-44	1.71450281987166	up	--	--	Molecular Function: nucleic acid binding (GO:0003676);; Molecular Function: poly(A)-specific ribonuclease activity (GO:0004535);; Cellular Component: CCR4-NOT complex (GO:0030014);;	K12581|4.9e-106|adu:107462054|K12581 CCR4-NOT transcription complex subunit 7/8 | (RefSeq) probable CCR4-associated factor 1 homolog 9	RNA degradation (ko03018)	[A]	RNA processing and modification	CAF1 family ribonuclease	Probable CCR4-associated factor 1 homolog 11 OS=Arabidopsis thaliana OX=3702 GN=CAF1-11 PE=2 SV=1	A	RNA processing and modification	probable CCR4-associated factor 1 homolog 11 [Medicago truncatula]
MruG038564	72	46	48	194	226	248	4.6462	3.58638	3.64757	14.0203	16.6108	17.9597	1.39342147490164e-15	1.78313914805495	up	--	--	--	--	--	--	--	Domain of unknown function (DUF4228)	--	--	--	uncharacterized protein LOC11431560 [Medicago truncatula]
MruG034048	16	30	30	90	87	104	0.277667	0.656765	0.634908	1.84102	1.81507	2.1376	6.50301988660635e-06	1.46561185423609	up	--	--	Molecular Function: UDP-glycosyltransferase activity (GO:0008194);; Cellular Component: integral component of membrane (GO:0016021);; Cellular Component: intracellular membrane-bounded organelle (GO:0043231);;	K08237|1.2e-248|mtr:MTR_6g023665|K08237 hydroquinone glucosyltransferase [EC:2.4.1.218] | (RefSeq) UDP-glucosyltransferase family protein	--	[GC]	Carbohydrate transport and metabolism;; Energy production and conversion	UDP-glucoronosyl and UDP-glucosyl transferase	Hydroquinone glucosyltransferase OS=Rauvolfia serpentina OX=4060 GN=AS PE=1 SV=1	--	--	hydroquinone glucosyltransferase [Medicago truncatula]
MruG030016	48	38	37	87	103	101	0.697868	0.676647	0.634008	1.4213	1.72368	1.65177	0.000415967113931646	1.01562876647075	up	[O]	Posttranslational modification, protein turnover, chaperones	Biological Process: signal peptide processing (GO:0006465);; Molecular Function: peptidase activity (GO:0008233);; Cellular Component: integral component of membrane (GO:0016021);;	K04773|1.6e-151|mtr:MTR_4g112860|K04773 protease IV [EC:3.4.21.-] | (RefSeq) signal peptide peptidase A (SppA) 36 kDa type protein	--	--	--	Peptidase family S49	Serine protease SPPA, chloroplastic OS=Arabidopsis thaliana OX=3702 GN=SPPA PE=2 SV=1	--	--	hypothetical protein TSUD_193270 [Trifolium subterraneum]
MruG045083	18	13	8	61	71	71	0.425259	0.355121	0.203715	1.62474	1.9357	1.8904	3.64388994461847e-07	1.80216939078685	up	[GM]	Carbohydrate transport and metabolism;; Cell wall/membrane/envelope biogenesis	--	--	--	--	--	BNR repeat-like domain	--	G	Carbohydrate transport and metabolism	uncharacterized protein LOC11440790 isoform X2 [Medicago truncatula]
MruG014154	20	10	12	194	210	198	0.55841	0.328346	0.371266	6.16774	6.80899	6.31468	2.40021339044536e-33	3.28320065854672	up	[L]	Replication, recombination and repair	Biological Process: cell plate assembly (GO:0000919);; Cellular Component: trans-Golgi network (GO:0005802);; Cellular Component: cytosol (GO:0005829);; Biological Process: intra-Golgi vesicle-mediated transport (GO:0006891);; Biological Process: early endosome to Golgi transport (GO:0034498);; Cellular Component: TRAPPII protein complex (GO:1990071);;	K20307|1.1e-90|mtr:MTR_2g080050|K20307 trafficking protein particle complex subunit 10 | (RefSeq) trafficking protein particle complex subunit-like protein	--	[R]	General function prediction only	Rad51	Trafficking protein particle complex II-specific subunit 130 homolog OS=Arabidopsis thaliana OX=3702 GN=TRS130 PE=1 SV=1	S	Function unknown	trafficking protein particle complex II-specific subunit 130 homolog [Medicago truncatula]
MruG005240	112	114	106	311	251	306	1.91567	2.41198	2.1383	5.98858	4.91582	5.90778	6.65512460475397e-11	1.21966896920375	up	[QV]	Secondary metabolites biosynthesis, transport and catabolism;; Defense mechanisms	Molecular Function: iron ion binding (GO:0005506);; Cellular Component: integral component of membrane (GO:0016021);; Molecular Function: heme binding (GO:0020037);; Molecular Function: geraniol 10-hydroxylase activity (GO:0102811);;	K23810|2.2e-133|vvi:100232891|K23810 (E)-8-carboxylinalool synthase [EC:1.14.14.-] | (RefSeq) GFH2; ripening-related P-450 enzyme-like	Monoterpenoid biosynthesis (ko00902)	[Q]	Secondary metabolites biosynthesis, transport and catabolism	Cytochrome P450	Geraniol 8-hydroxylase OS=Catharanthus roseus OX=4058 GN=CYP76B6 PE=1 SV=1	Q	Secondary metabolites biosynthesis, transport and catabolism	geraniol 8-hydroxylase [Medicago truncatula]
MruG036424	215	174	196	414	418	510	4.95069	4.93995	5.3198	10.6795	10.9899	13.2051	2.5838876417587e-12	1.06707821611894	up	--	--	Cellular Component: integral component of membrane (GO:0016021);;	--	--	--	--	Protein RETICULATA-related	Protein RETICULATA-RELATED 3, chloroplastic OS=Arabidopsis thaliana OX=3702 GN=RER3 PE=1 SV=1	S	Function unknown	transmembrane protein, putative [Medicago truncatula]
MruG025965	200	169	212	83	91	84	6.252	6.49545	7.78738	2.90506	3.24159	2.92448	2.80969756147337e-08	-1.18785	down	--	--	Molecular Function: DNA binding (GO:0003677);;	K15777|1.8e-36|mesc:110630336|K15777 4,5-DOPA dioxygenase extradiol [EC:1.13.11.-] | (RefSeq) uncharacterized protein LOC110630336	Betalain biosynthesis (ko00965)	--	--	ZF-HD protein dimerisation region	Zinc-finger homeodomain protein 2 OS=Arabidopsis thaliana OX=3702 GN=ZHD1 PE=1 SV=1	S	Function unknown	zinc-finger homeodomain protein 2 [Medicago truncatula]
MruG010032	2345	1927	1894	514	439	511	54.9989	55.5922	52.3291	13.4977	11.734	13.4427	5.36414498230436e-162	-2.14779	down	--	--	--	--	--	--	--	Neprosin	--	S	Function unknown	uncharacterized protein LOC25487177 [Medicago truncatula]
MruG026326	857	671	648	245	250	164	22.4326	21.5917	19.9734	7.17659	7.45695	4.81516	8.17800123546093e-35	-1.75859	down	--	--	Molecular Function: DNA binding (GO:0003677);; Molecular Function: protein dimerization activity (GO:0046983);;	K13422|1.7e-12|cmos:111453250|K13422 transcription factor MYC2 | (RefSeq) transcription factor MYC2-like	MAPK signaling pathway - plant (ko04016);; Plant hormone signal transduction (ko04075)	--	--	Helix-loop-helix DNA-binding domain	Transcription factor bHLH25 OS=Arabidopsis thaliana OX=3702 GN=BHLH25 PE=2 SV=2	K	Transcription	transcription factor bHLH18 [Medicago truncatula]
MruG005562	360	255	214	100	130	85	3.5057	3.04972	2.45432	1.0833	1.4449	0.92199	2.12360225616041e-11	-1.38255	down	[J]	Translation, ribosomal structure and biogenesis	Molecular Function: translation elongation factor activity (GO:0003746);; Molecular Function: GTPase activity (GO:0003924);; Molecular Function: ATP binding (GO:0005524);; Molecular Function: GTP binding (GO:0005525);; Biological Process: translation (GO:0006412);; Biological Process: translational elongation (GO:0006414);;	K03231|0.0e+00|mtr:MTR_1g101870|K03231 elongation factor 1-alpha | (RefSeq) elongation factor 1-alpha	RNA transport (ko03013)	[J]	Translation, ribosomal structure and biogenesis	Elongation factor Tu GTP binding domain	Elongation factor 1-alpha OS=Oryza sativa subsp. japonica OX=39947 GN=REFA1 PE=2 SV=2	J	Translation, ribosomal structure and biogenesis	sulfate adenylyltransferase subunit 1 isoform X2 [Medicago truncatula]
MruG028390	168	135	146	51	89	78	3.55988	3.50923	3.62949	1.19695	2.1529	1.85682	4.11076005280405e-05	-1.03151	down	--	--	Molecular Function: protein dimerization activity (GO:0046983);;	K20558|1.2e-36|mesc:110618176|K20558 transcription factor SPEECHLESS | (RefSeq) transcription factor SPEECHLESS-like	MAPK signaling pathway - plant (ko04016)	--	--	Helix-loop-helix DNA-binding domain	Transcription factor FAMA OS=Arabidopsis thaliana OX=3702 GN=FAMA PE=1 SV=1	K	Transcription	transcription factor FAMA isoform X1 [Medicago truncatula]
MruG034621	132	77	101	52	35	39	8.87806	6.39183	8.02819	3.94301	2.70366	2.95561	2.58322933651417e-05	-1.21177	down	[J]	Translation, ribosomal structure and biogenesis	Cellular Component: exosome (RNase complex) (GO:0000178);; Molecular Function: RNA binding (GO:0003723);;	K03679|9.3e-36|cam:101506177|K03679 exosome complex component RRP4 | (RefSeq) exosome complex component RRP4	RNA degradation (ko03018)	[A]	RNA processing and modification	--	Exosome complex component RRP4 homolog OS=Arabidopsis thaliana OX=3702 GN=RRP4 PE=1 SV=1	A	RNA processing and modification	hypothetical protein TSUD_108830 [Trifolium subterraneum]
Medicago_ruthenica_newGene_15181	34	20	32	118	103	141	0.603153	0.4265	0.666455	3.9257	3.17243	4.68858	2.23811289458262e-09	1.72549044688937	up	--	--	Molecular Function: DNA binding (GO:0003677);; Molecular Function: protein dimerization activity (GO:0046983);;	K10398|1.2e-18|eus:EUTSA_v10016147mg|K10398 kinesin family member 11 | (RefSeq) hypothetical protein	--	[L]	Replication, recombination and repair	hAT family C-terminal dimerisation region	Zinc finger BED domain-containing protein DAYSLEEPER OS=Arabidopsis thaliana OX=3702 GN=HAT PE=1 SV=1	L	Replication, recombination and repair	zinc finger BED domain-containing protein DAYSLEEPER-like [Glycine soja]
MruG017770	64	22	31	118	112	107	1.96374	0.819362	1.12278	4.07599	3.93967	3.71445	3.2731453487437e-05	1.26453859908058	up	--	--	Cellular Component: ribonuclease H2 complex (GO:0032299);;	K10744|4.6e-136|cam:101489845|K10744 ribonuclease H2 subunit B | (RefSeq) ribonuclease H2 subunit B	DNA replication (ko03030)	--	--	Ydr279p protein family (RNase H2 complex component) wHTH domain	--	S	Function unknown	ribonuclease H2 subunit B [Medicago truncatula]
Medicago_ruthenica_newGene_2469	14	12	11	54	46	48	0.610817	0.652815	0.566432	2.7961	2.39242	2.47391	0.000129389046551427	1.44211775529979	up	--	--	Cellular Component: integral component of membrane (GO:0016021);;	--	--	--	--	--	--	--	--	uncharacterized protein LOC25491132 [Medicago truncatula]
MruG039865	3655	3043	2860	161	133	144	74.8125	76.646	69.0034	3.67528	3.09782	3.29095	0	-4.48332	down	--	--	Molecular Function: cysteine-type endopeptidase inhibitor activity (GO:0004869);;	--	--	--	--	Aspartic acid proteinase inhibitor	--	--	--	cystatin domain protein [Medicago truncatula]
MruG012638	28	34	46	104	99	79	0.347836	0.531961	0.687943	1.48505	1.44536	1.13222	0.000567573269821776	1.08224	up	--	--	Biological Process: resolution of meiotic recombination intermediates (GO:0000712);; Biological Process: double-strand break repair via break-induced replication (GO:0000727);; Molecular Function: DNA binding (GO:0003677);; Cellular Component: nucleus (GO:0005634);; Biological Process: intra-S DNA damage checkpoint (GO:0031573);; Molecular Function: 3'-flap endonuclease activity (GO:0048257);; Ce…	K08991|0.0e+00|mtr:MTR_3g022850|K08991 crossover junction endonuclease MUS81 [EC:3.1.22.-] | (RefSeq) crossover junction endonuclease MUS81-like protein	Homologous recombination (ko03440)	[L]	Replication, recombination and repair	ERCC4 domain	Crossover junction endonuclease MUS81 OS=Arabidopsis thaliana OX=3702 GN=MUS81 PE=1 SV=1	L	Replication, recombination and repair	crossover junction endonuclease MUS81 [Medicago truncatula]
Medicago_ruthenica_newGene_1354	100	83	91	33	35	35	0.966856	0.981607	1.03722	0.354041	0.377056	0.3787	5.63679569218437e-06	-1.3164	down	--	--	Cellular Component: membrane (GO:0016020);; Biological Process: oxidation-reduction process (GO:0055114);;	K15095|5.8e-08|mtr:MTR_8g032030|K15095 (+)-neomenthol dehydrogenase [EC:1.1.1.208] | (RefSeq) short-chain dehydrogenase/reductase	--	--	--	--	--	--	--	short-chain dehydrogenase/reductase [Medicago truncatula]
MruG033227	457	330	316	99	126	87	7.93214	7.04051	6.46384	1.91108	2.48776	1.6835	6.45443236628483e-24	-1.81377	down	[O]	Posttranslational modification, protein turnover, chaperones	Molecular Function: metalloendopeptidase activity (GO:0004222);; Cellular Component: integral component of membrane (GO:0016021);;	K23010|3.5e-203|mtr:MTR_3g006860|K23010 metalloendopeptidase OMA1, mitochondrial [EC:3.4.24.-] | (RefSeq) M48 family peptidase	--	[O]	Posttranslational modification, protein turnover, chaperones	Peptidase family M48	--	O	Posttranslational modification, protein turnover, chaperones	uncharacterized protein LOC25488489 [Medicago truncatula]
MruG005068	23	30	31	117	93	97	0.464844	0.732767	0.73354	2.68252	2.15815	2.22226	6.1613291087561e-07	1.50636390023574	up	[T]	Signal transduction mechanisms	Molecular Function: protein kinase activity (GO:0004672);; Molecular Function: ATP binding (GO:0005524);;	K13429|1.4e-32|ccaj:109803334|K13429 chitin elicitor receptor kinase 1 | (RefSeq) lysM domain receptor-like kinase 3 isoform X1	Plant-pathogen interaction (ko04626)	[T]	Signal transduction mechanisms	Protein tyrosine and serine/threonine kinase	LysM domain receptor-like kinase 3 OS=Arabidopsis thaliana OX=3702 GN=LYK3 PE=2 SV=1	T	Signal transduction mechanisms	unknown [Medicago truncatula]
MruG014782	1474	1121	1061	380	466	495	25.6703	24.0244	21.781	7.39697	9.25855	9.67197	5.07890065268581e-44	-1.50645	down	--	--	Molecular Function: acetylglucosaminyltransferase activity (GO:0008375);; Cellular Component: integral component of membrane (GO:0016021);;	K14780|1.0e-77|dcr:108220614|K14780 ATP-dependent RNA helicase DHX37/DHR1 [EC:3.6.4.13] | (RefSeq) ATP-dependent RNA helicase DEAH13-like isoform X1	--	[G]	Carbohydrate transport and metabolism	Protein of unknown function, DUF604	--	G	Carbohydrate transport and metabolism	uncharacterized protein LOC25489341 isoform X1 [Medicago truncatula]
Medicago_ruthenica_newGene_2502	23	24	18	89	91	68	0.576414	0.751204	0.522957	2.58946	2.68617	1.98579	2.33634821725859e-06	1.52749780482007	up	--	--	Molecular Function: hydrolase activity (GO:0016787);;	--	--	--	--	--	--	--	--	uncharacterized protein LOC101488650 [Cicer arietinum]
MruG035492	206	149	265	573	663	573	11.6395	10.3154	17.6063	36.2614	42.7151	36.3623	1.02884353499651e-15	1.38215178279714	up	--	--	Biological Process: response to auxin (GO:0009733);;	K14488|2.2e-44|ccaj:109791807|K14488 SAUR family protein | (RefSeq) auxin-responsive protein SAUR36-like	Plant hormone signal transduction (ko04075)	--	--	Auxin responsive protein	Auxin-responsive protein SAUR36 OS=Arabidopsis thaliana OX=3702 GN=SAUR36 PE=2 SV=1	S	Function unknown	auxin-responsive protein SAUR36 [Medicago truncatula]
MruG030589	143	129	121	392	499	415	2.52167	2.79547	2.51512	7.75843	10.055	8.22112	1.3478026348315e-21	1.57336014135006	up	--	--	Molecular Function: UDP-glycosyltransferase activity (GO:0008194);; Cellular Component: intracellular membrane-bounded organelle (GO:0043231);;	K22950|2.7e-91|fve:101295404|K22950 acylphloroglucinol glucosyltransferase [EC:2.4.1.358] | (RefSeq) anthocyanidin 3-O-glucosyltransferase 2-like	--	[GC]	Carbohydrate transport and metabolism;; Energy production and conversion	UDP-glucoronosyl and UDP-glucosyl transferase	UDP-glucose flavonoid 3-O-glucosyltransferase 6 OS=Fragaria ananassa OX=3747 GN=GT6 PE=1 SV=1	--	--	anthocyanidin 3-O-glucosyltransferase 2 [Medicago truncatula]
MruG047971	278	224	322	50	99	128	7.31154	7.2526	9.99527	1.47467	2.94762	3.76667	1.76826950823196e-09	-1.51372	down	[IQR]	Lipid transport and metabolism;; Secondary metabolites biosynthesis, transport and catabolism;; General function prediction only	Molecular Function: 3-oxo-arachidoyl-CoA reductase activity (GO:0102339);; Molecular Function: 3-oxo-behenoyl-CoA reductase activity (GO:0102340);; Molecular Function: 3-oxo-lignoceroyl-CoA reductase activity (GO:0102341);; Molecular Function: 3-oxo-cerotoyl-CoA reductase activity (GO:0102342);;	K19329|3.5e-103|jre:109014479|K19329 WW domain-containing oxidoreductase | (RefSeq) short-chain dehydrogenase TIC 32, chloroplastic-like	--	[Q]	Secondary metabolites biosynthesis, transport and catabolism	short chain dehydrogenase	Short-chain dehydrogenase TIC 32 B, chloroplastic OS=Brassica napus OX=3708 GN=TIC32B PE=3 SV=1	Q	Secondary metabolites biosynthesis, transport and catabolism	short-chain dehydrogenase TIC 32, chloroplastic [Medicago truncatula]
MruG004800	1416	1182	1122	492	502	514	29.2007	29.9893	27.2568	11.3535	11.7887	11.8936	3.63043504517646e-55	-1.37949	down	--	--	--	--	--	--	--	--	--	--	--	uncharacterized protein LOC11417122 [Medicago truncatula]
MruG042410	390	258	310	802	790	777	6.30241	5.11582	5.90587	14.5168	14.5584	14.0886	2.21968543265728e-25	1.19665169446914	up	--	--	Molecular Function: calmodulin binding (GO:0005516);; Biological Process: defense response (GO:0006952);; Biological Process: response to biotic stimulus (GO:0009607);; Cellular Component: integral component of membrane (GO:0016021);;	K08472|1.4e-266|mtr:MTR_8g073130|K08472 mlo protein | (RefSeq) seven transmembrane MLO family protein	--	--	--	Mlo family	MLO-like protein 8 OS=Arabidopsis thaliana OX=3702 GN=MLO8 PE=1 SV=2	G	Carbohydrate transport and metabolism	hypothetical protein MtrunA17_Chr8g0370181 [Medicago truncatula]
MruG006513	204	206	276	13	14	15	4.54828	5.65159	7.25313	0.305444	0.351594	0.359434	2.25768106965978e-39	-3.60372	down	[Q]	Secondary metabolites biosynthesis, transport and catabolism	Biological Process: fatty acid biosynthetic process (GO:0006633);; Biological Process: response to cold (GO:0009409);; Biological Process: response to light stimulus (GO:0009416);; Cellular Component: integral component of membrane (GO:0016021);; Molecular Function: transferase activity, transferring acyl groups other than amino-acyl groups (GO:0016747);;	K15397|1.9e-217|mtr:MTR_1g115560|K15397 3-ketoacyl-CoA synthase [EC:2.3.1.199] | (RefSeq) 3-ketoacyl-CoA synthase-like protein	Fatty acid elongation (ko00062);; Plant-pathogen interaction (ko04626)	--	--	FAE1/Type III polyketide synthase-like protein	3-ketoacyl-CoA synthase 19 OS=Arabidopsis thaliana OX=3702 GN=KCS19 PE=2 SV=1	I	Lipid transport and metabolism	3-ketoacyl-CoA synthase 19 [Medicago truncatula]
MruG003842	72	50	86	0	3	4	0.791454	0.673137	1.10909	0	0.028341	0.038165	2.54623370323327e-16	-3.18529	down	--	--	Molecular Function: inositol hexakisphosphate binding (GO:0000822);; Cellular Component: cytoplasm (GO:0005737);; Cellular Component: Golgi apparatus (GO:0005794);; Cellular Component: plasma membrane (GO:0005886);; Biological Process: phosphate ion transport (GO:0006817);; Molecular Function: phosphate ion transmembrane transporter activity (GO:0015114);; Cellular Component: integral component o…	K24195|0.0e+00|mtr:MTR_1g075640|K24195 xenotropic and polytropic retrovirus receptor 1 | (RefSeq) phosphate transporter PHO1-like protein	--	[U]	Intracellular trafficking, secretion, and vesicular transport	EXS family	Phosphate transporter PHO1 OS=Arabidopsis thaliana OX=3702 GN=PHO1 PE=1 SV=1	U	Intracellular trafficking, secretion, and vesicular transport	phosphate transporter PHO1 [Medicago truncatula]
MruG030497	20	27	22	66	85	77	1.96431	3.32918	2.63271	7.40671	9.84204	8.7398	5.89801491633851e-05	1.33513986676382	up	--	--	--	--	--	--	--	--	--	--	--	hypothetical protein MTR_5g089580 [Medicago truncatula]
MruG028178	52	94	61	6	11	18	0.712664	1.58977	0.997801	0.088407	0.173197	0.274315	9.73746838574289e-08	-1.99575	down	--	--	Molecular Function: GTP binding (GO:0005525);; Cellular Component: nucleus (GO:0005634);; Molecular Function: hydrolase activity (GO:0016787);; Biological Process: ribosome biogenesis (GO:0042254);;	K14569|0.0e+00|mtr:MTR_4g068150|K14569 ribosome biogenesis protein BMS1 | (RefSeq) P-loop nucleoside triphosphate hydrolase superfamily protein	Ribosome biogenesis in eukaryotes (ko03008)	[J]	Translation, ribosomal structure and biogenesis	40S ribosome biogenesis protein Tsr1 and BMS1 C-terminal	--	J	Translation, ribosomal structure and biogenesis	P-loop nucleoside triphosphate hydrolase superfamily protein [Medicago truncatula]
MruG024693	351	309	325	159	118	155	23.1713	25.0968	25.3095	11.7105	8.85159	11.4767	5.62274836131105e-13	-1.23471	down	--	--	Cellular Component: integral component of membrane (GO:0016021);;	K17279|2.3e-53|mtr:MTR_8g096670|K17279 receptor expression-enhancing protein 5/6 | (RefSeq) TB2/DP1, HVA22 family protein	--	[U]	Intracellular trafficking, secretion, and vesicular transport	TB2/DP1, HVA22 family	HVA22-like protein e OS=Arabidopsis thaliana OX=3702 GN=HVA22E PE=2 SV=1	U	Intracellular trafficking, secretion, and vesicular transport	HVA22-like protein e [Medicago truncatula]
MruG038769	369	271	282	88	83	62	7.37795	6.67898	6.65094	1.95873	1.88413	1.3868	4.7901906766394e-25	-1.9612	down	--	--	Biological Process: signal transduction (GO:0007165);;	K20642|1.2e-212|mtr:MTR_7g107560|K20642 Rho GTPase-activating protein 22/24/25 | (RefSeq) Rac GTPase activating protein	--	[T]	Signal transduction mechanisms	RhoGAP domain	Rho GTPase-activating protein 2 OS=Arabidopsis thaliana OX=3702 GN=ROPGAP2 PE=1 SV=1	T	Signal transduction mechanisms	rho GTPase-activating protein 2 [Medicago truncatula]
MruG037007	745	638	608	199	258	223	11.5534	12.1709	11.1164	3.4573	4.55696	3.87457	2.49428091264694e-34	-1.60184	down	[I]	Lipid transport and metabolism	Molecular Function: transferase activity, transferring acyl groups other than amino-acyl groups (GO:0016747);;	--	--	--	--	Serine aminopeptidase, S33	Acyltransferase-like protein At3g26840, chloroplastic OS=Arabidopsis thaliana OX=3702 GN=At3g26840 PE=1 SV=1	I	Lipid transport and metabolism	acyltransferase-like protein At1g54570, chloroplastic isoform X2 [Medicago truncatula]
MruG045449	49	42	48	214	211	202	1.25286	1.33226	1.44759	6.17963	6.2001	5.83932	8.93601212254752e-18	1.91933296223946	up	--	--	--	K02433|8.8e-17|apro:F751_6020|K02433 aspartyl-tRNA(Asn)/glutamyl-tRNA(Gln) amidotransferase subunit A [EC:6.3.5.6 6.3.5.7] | (RefSeq) Glutamyl-tRNA(Gln) amidotransferase subunit A	Aminoacyl-tRNA biosynthesis (ko00970)	[I]	Lipid transport and metabolism	CRAL/TRIO domain	--	I	Lipid transport and metabolism	putative CRAL-TRIO lipid binding domain, CRAL/TRIO domain-containing protein [Medicago truncatula]
MruG032755	26	8	16	182	117	120	1.01798	0.36644	0.732112	8.23462	5.37995	5.43658	7.95315117460534e-16	2.50314391476484	up	[G]	Carbohydrate transport and metabolism	Molecular Function: UDP-glycosyltransferase activity (GO:0008194);; Cellular Component: intracellular membrane-bounded organelle (GO:0043231);; Molecular Function: quercetin 3-O-glucosyltransferase activity (GO:0080043);; Molecular Function: quercetin 7-O-glucosyltransferase activity (GO:0080044);;	K13691|4.6e-104|mtr:MTR_6g038200|K13691 pathogen-inducible salicylic acid glucosyltransferase [EC:2.4.1.-] | (RefSeq) UDP-glucosyltransferase family protein	--	[GC]	Carbohydrate transport and metabolism;; Energy production and conversion	UDP-glucoronosyl and UDP-glucosyl transferase	UDP-glycosyltransferase 74E2 OS=Arabidopsis thaliana OX=3702 GN=UGT74E2 PE=1 SV=1	--	--	UDP-glycosyltransferase 74G1 [Medicago truncatula]
MruG015742	213	215	201	83	71	84	6.50148	8.09152	7.24612	2.84082	2.45728	2.87121	1.48536748596404e-11	-1.40994	down	--	--	Cellular Component: integral component of membrane (GO:0016021);;	--	--	--	--	--	--	--	--	uncharacterized protein LOC101499799 [Cicer arietinum]
MruG028556	1136	984	1060	485	512	446	26.2108	27.9101	28.8145	12.532	13.476	11.5453	1.97623283002847e-34	-1.22014	down	--	--	Biological Process: amino acid transmembrane transport (GO:0003333);; Cellular Component: plasma membrane (GO:0005886);; Molecular Function: amino acid transmembrane transporter activity (GO:0015171);; Cellular Component: integral component of membrane (GO:0016021);;	K19476|2.2e-24|cic:CICLE_v10026997mg|K19476 vacuolar protein sorting-associated protein IST1 | (RefSeq) hypothetical protein	Endocytosis (ko04144)	[E]	Amino acid transport and metabolism	Transmembrane amino acid transporter protein	Lysine histidine transporter-like 6 OS=Arabidopsis thaliana OX=3702 GN=At1g25530 PE=2 SV=1	E	Amino acid transport and metabolism	lysine histidine transporter-like 6 [Medicago truncatula]
MruG017262	7	15	6	55	42	48	0.222131	0.594891	0.196528	2.02578	1.56269	1.78788	5.96193130430827e-05	1.59377212595051	up	--	--	Molecular Function: shikimate O-hydroxycinnamoyltransferase activity (GO:0047172);;	K11714|3.6e-34|obr:102700804|K11714 rhamnogalacturonan II specific xylosyltransferase [EC:2.4.2.-] | (RefSeq) UDP-D-xylose:L-fucose alpha-1,3-D-xylosyltransferase MGP4	--	--	--	Transferase family	Malonyl-coenzyme:anthocyanin 5-O-glucoside-6'''-O-malonyltransferase OS=Salvia splendens OX=180675 GN=5MAT1 PE=1 SV=1	S	Function unknown	uncharacterized acetyltransferase At3g50280 [Medicago truncatula]
MruG004050	3	6	7	53	56	50	0.080671	0.207716	0.246596	1.9213	2.09809	1.81379	1.89696132883222e-08	2.19919874576918	up	--	--	Biological Process: reproduction (GO:0000003);; Biological Process: developmental process involved in reproduction (GO:0003006);; Molecular Function: molecular_function (GO:0003674);; Molecular Function: binding (GO:0005488);; Molecular Function: protein binding (GO:0005515);; Biological Process: multicellular organism development (GO:0007275);; Biological Process: biological_process (GO:0008150)…	K03188|1.4e-38|dcr:108224146|K03188 urease accessory protein | (RefSeq) uncharacterized protein LOC108224146 isoform X1	--	--	--	Phloem protein 2	F-box protein PP2-B10 OS=Arabidopsis thaliana OX=3702 GN=PP2B10 PE=1 SV=1	S	Function unknown	putative F-box protein PP2-B12 [Medicago truncatula]
MruG006024	404	419	394	220	160	200	12.5211	15.9928	14.3854	7.64346	5.64537	6.95874	4.19036208250495e-12	-1.1314	down	--	--	Molecular Function: antiporter activity (GO:0015297);; Cellular Component: membrane (GO:0016020);; Cellular Component: integral component of membrane (GO:0016021);; Molecular Function: transmembrane transporter activity (GO:0022857);; Molecular Function: xenobiotic transporter activity (GO:0042910);;	K03327|3.3e-102|mtr:MTR_1g108810|K03327 multidrug resistance protein, MATE family | (RefSeq) MATE efflux family protein	--	[R]	General function prediction only	MatE	Protein DETOXIFICATION 15 OS=Arabidopsis thaliana OX=3702 GN=DTX15 PE=3 SV=1	V	Defense mechanisms	protein DETOXIFICATION 16 [Medicago truncatula]
MruG023257	39	12	18	78	78	74	0.521334	0.183818	0.276355	1.16993	1.18971	1.11336	8.52756019461414e-05	1.36053628243269	up	--	--	Molecular Function: zinc ion binding (GO:0008270);; Biological Process: RNA modification (GO:0009451);; Cellular Component: intracellular membrane-bounded organelle (GO:0043231);;	K23541|2.6e-134|pda:103710599|K23541 Ca2+/H+ antiporter, TMEM165/GDT1 family | (RefSeq) pentatricopeptide repeat-containing protein At5g04780, mitochondrial-like	--	[R]	General function prediction only	PPR repeat family	Pentatricopeptide repeat-containing protein At2g03880, mitochondrial OS=Arabidopsis thaliana OX=3702 GN=PCMP-H44 PE=2 SV=1	S	Function unknown	pentatricopeptide (PPR) repeat protein [Medicago truncatula]
MruG022969	28	22	24	111	80	129	0.645313	0.621582	0.669872	2.94062	2.16566	3.43139	1.36424897071185e-08	1.72280904837153	up	[EH]	Amino acid transport and metabolism;; Coenzyme transport and metabolism	Molecular Function: branched-chain-amino-acid transaminase activity (GO:0004084);; Cellular Component: cytosol (GO:0005829);; Biological Process: branched-chain amino acid biosynthetic process (GO:0009082);; Molecular Function: L-leucine transaminase activity (GO:0052654);; Molecular Function: L-valine transaminase activity (GO:0052655);; Molecular Function: L-isoleucine transaminase activity (GO…	K00826|6.2e-194|mtr:MTR_4g092590|K00826 branched-chain amino acid aminotransferase [EC:2.6.1.42] | (RefSeq) branched-chain amino acid aminotransferase	Cysteine and methionine metabolism (ko00270);; Valine, leucine and isoleucine degradation (ko00280);; Valine, leucine and isoleucine biosynthesis (ko00290);; Pantothenate and CoA biosynthesis (ko00770);; Glucosinolate biosynthesis (ko00966);; 2-Oxocarboxylic acid metabolism (ko01210);; Biosynthesis of amino acids (ko01230)	[E]	Amino acid transport and metabolism	Amino-transferase class IV	Branched-chain-amino-acid aminotransferase 6 OS=Arabidopsis thaliana OX=3702 GN=BCAT6 PE=1 SV=1	E	Amino acid transport and metabolism	branched-chain amino acid aminotransferase [Medicago truncatula]
MruG036522	24	44	25	108	120	131	0.494642	1.12377	0.618455	2.53831	2.87922	3.09875	2.03431079084236e-07	1.56949042373537	up	--	--	Molecular Function: RNA binding (GO:0003723);;	--	--	--	--	CRS1 / YhbY (CRM) domain	CRS2-associated factor 1, mitochondrial OS=Arabidopsis thaliana OX=3702 GN=At4g31010 PE=2 SV=1	J	Translation, ribosomal structure and biogenesis	CRS2-associated factor 1, mitochondrial [Medicago truncatula]
MruG022625	91	64	76	206	194	192	0.909886	0.786167	0.892585	2.31415	2.22556	2.16145	2.19365717316856e-08	1.18630994497558	up	--	--	--	--	--	--	--	--	Uncharacterized protein At4g18490 OS=Arabidopsis thaliana OX=3702 GN=At4g18490 PE=4 SV=3	S	Function unknown	uncharacterized protein At4g18490 isoform X1 [Medicago truncatula]
MruG012255	856	719	690	2096	1943	2165	15.2182	15.7276	14.4583	41.7304	39.4207	43.2109	2.27739866163622e-74	1.34947252220884	up	--	--	Cellular Component: plasma membrane (GO:0005886);; Biological Process: hormone-mediated signaling pathway (GO:0009755);; Molecular Function: kinase activity (GO:0016301);;	K13420|2.6e-09|aip:107622636|K13420 LRR receptor-like serine/threonine-protein kinase FLS2 [EC:2.7.11.1] | (RefSeq) probable LRR receptor-like serine/threonine-protein kinase At3g47570 isoform X1	MAPK signaling pathway - plant (ko04016);; Plant-pathogen interaction (ko04626)	[R]	General function prediction only	Leucine rich repeat	Polygalacturonase inhibitor 2 OS=Arabidopsis thaliana OX=3702 GN=PGIP2 PE=2 SV=2	S	Function unknown	MDIS1-interacting receptor like kinase 2 [Medicago truncatula]
MruG026954	12	14	11	61	80	64	0.191764	0.266406	0.208911	1.12615	1.49837	1.1856	1.50460250369038e-07	1.85509007075863	up	[IQ]	Lipid transport and metabolism;; Secondary metabolites biosynthesis, transport and catabolism	Molecular Function: catalytic activity (GO:0003824);;	K23618|1.2e-113|pda:103717609|K23618 acyl-activating enzyme 11/12 [EC:6.2.1.2 6.2.1.-] | (RefSeq) benzoate--CoA ligase, peroxisomal-like	--	[I]	Lipid transport and metabolism	AMP-binding enzyme	Probable acyl-activating enzyme 1, peroxisomal OS=Arabidopsis thaliana OX=3702 GN=AAE1 PE=2 SV=1	I	Lipid transport and metabolism	putative 4-coumarate--CoA ligase [Medicago truncatula]
MruG034459	28	24	29	115	121	102	0.434571	0.457434	0.526211	2.03412	2.17248	1.80438	2.69166684566121e-09	1.70943176190099	up	[M]	Cell wall/membrane/envelope biogenesis	Molecular Function: polyvinyl alcohol dehydrogenase (cytochrome) activity (GO:0047059);;	--	--	--	--	PQQ enzyme repeat	--	S	Function unknown	uncharacterized protein LOC11406978 [Medicago truncatula]
MruG027787	44	73	62	144	124	164	0.823461	1.70334	1.367	3.05508	2.67459	3.47795	0.000211172858814288	1.02251430185093	up	--	--	Molecular Function: myosin heavy chain kinase activity (GO:0016905);;	K14963|2.9e-15|pvu:PHAVU_009G108900g|K14963 COMPASS component SWD3 | (RefSeq) hypothetical protein	--	[R]	General function prediction only	WD domain, G-beta repeat	Protein JINGUBANG OS=Arabidopsis thaliana OX=3702 GN=JGB PE=1 SV=1	S	Function unknown	protein JINGUBANG [Medicago truncatula]
MruG009705	340	267	287	102	88	78	2.27229	2.19001	2.25738	0.760635	0.664794	0.583977	1.62764652867044e-21	-1.74107	down	--		Molecular Function: protein kinase activity (GO:0004672);; Molecular Function: ATP binding (GO:0005524);; Cellular Component: integral component of membrane (GO:0016021);;	K13417|9.7e-56|brp:103860383|K13417 somatic embryogenesis receptor kinase 4 [EC:2.7.10.1 2.7.11.1] | (RefSeq) LRRII4; somatic embryogenesis receptor kinase 4 isoform X1	Plant-pathogen interaction (ko04626)	--	--	Thaumatin family	G-type lectin S-receptor-like serine/threonine-protein kinase RLK1 OS=Arabidopsis thaliana OX=3702 GN=RLK1 PE=2 SV=2	G	Carbohydrate transport and metabolism	G-type lectin S-receptor-like serine/threonine-protein kinase LECRK3 [Medicago truncatula]
MruG009326	100	90	74	316	351	319	3.28052	3.64886	2.83841	11.6304	13.1688	11.7755	2.56190230528829e-21	1.72075309895974	up	[J]	Translation, ribosomal structure and biogenesis	Molecular Function: zinc ion binding (GO:0008270);; Molecular Function: guanine deaminase activity (GO:0008892);;	K12951|8.2e-71|smo:SELMODRAFT_448085|K12951 cobalt/nickel-transporting P-type ATPase D [EC:7.2.2.-] | (RefSeq) hypothetical protein	--	[F]	Nucleotide transport and metabolism	Cytidine and deoxycytidylate deaminase zinc-binding region	Guanosine deaminase OS=Arabidopsis thaliana OX=3702 GN=GSDA PE=1 SV=1	F	Nucleotide transport and metabolism	putative guanine deaminase [Medicago truncatula]
MruG012621	151	141	129	11	11	9	10.024	11.5335	10.1179	0.821135	0.822449	0.621416	2.62556160211329e-27	-3.24451	down	--	--	Cellular Component: apoplast (GO:0048046);;	K01870|2.9e-16|eus:EUTSA_v10003524mg|K01870 isoleucyl-tRNA synthetase [EC:6.1.1.5] | (RefSeq) hypothetical protein	Aminoacyl-tRNA biosynthesis (ko00970)	--	--	Dirigent-like protein	Dirigent protein 21 OS=Arabidopsis thaliana OX=3702 GN=DIR21 PE=3 SV=1	O	Posttranslational modification, protein turnover, chaperones	putative plant disease resistance response protein [Medicago truncatula]
MruG029501	9	8	5	171	180	189	0.296332	0.305706	0.185592	6.56828	7.03487	7.28434	2.45411214492152e-35	3.75053060360089	up	[K]	Transcription	Molecular Function: O-methyltransferase activity (GO:0008171);; Molecular Function: S-adenosylmethionine-dependent methyltransferase activity (GO:0008757);; Molecular Function: catechol O-methyltransferase activity (GO:0016206);; Biological Process: aromatic compound biosynthetic process (GO:0019438);; Biological Process: methylation (GO:0032259);; Molecular Function: protein dimerization activit…	K16040|3.9e-118|mtr:MTR_5g074580|K16040 trans-resveratrol di-O-methyltransferase [EC:2.1.1.240] | (RefSeq) orcinol O-methyltransferase	Stilbenoid, diarylheptanoid and gingerol biosynthesis (ko00945)	[R]	General function prediction only	O-methyltransferase domain	Probable O-methyltransferase 3 OS=Humulus lupulus OX=3486 GN=OMT3 PE=2 SV=1	S	Function unknown	probable O-methyltransferase 3 [Medicago truncatula]
MruG006151	108	114	138	20	27	30	2.64811	3.43359	3.96963	0.524204	0.742932	0.808154	5.4041365793044e-12	-2.01524	down	[QR]	Secondary metabolites biosynthesis, transport and catabolism;; General function prediction only	Molecular Function: oxidoreductase activity (GO:0016491);;	K19825|6.2e-138|vvi:100256090|K19825 2-alkenal reductase (NADP+) [EC:1.3.1.102] | (RefSeq) NADP-dependent alkenal double bond reductase P2-like	--	[R]	General function prediction only	Zinc-binding dehydrogenase	2-alkenal reductase (NADP(+)-dependent) OS=Nicotiana tabacum OX=4097 GN=DBR PE=1 SV=1	S	Function unknown	2-alkenal reductase (NADP(+)-dependent)-like [Cicer arietinum]
MruG016629	118	93	107	12	8	19	1.95364	1.89239	2.09058	0.205956	0.15074	0.351978	6.70885791988017e-16	-2.57174	down	[G]	Carbohydrate transport and metabolism	Molecular Function: sugar:proton symporter activity (GO:0005351);; Cellular Component: integral component of plasma membrane (GO:0005887);; Biological Process: glucose import (GO:0046323);;	K24193|5.6e-281|mtr:MTR_3g093010|K24193 MFS transporter, SP family, sugar:H+ symporter | (RefSeq) sugar porter (SP) family MFS transporter	--	[R]	General function prediction only	Sugar (and other) transporter	Sugar carrier protein C OS=Ricinus communis OX=3988 GN=STC PE=2 SV=1	U	Intracellular trafficking, secretion, and vesicular transport	sugar carrier protein C [Medicago truncatula]
MruG020790	202	132	175	45	52	92	4.18638	3.3798	4.27818	1.03594	1.22157	2.14307	2.65813893421986e-07	-1.35849	down	--	--	Cellular Component: nucleus (GO:0005634);; Biological Process: interstrand cross-link repair (GO:0036297);; Molecular Function: single-stranded DNA 5'-3' exodeoxyribonuclease activity (GO:0045145);;	K17815|4.3e-191|mtr:MTR_4g060790|K17815 exonuclease V [EC:3.1.-.-] | (RefSeq) defects in morphology protein 1 precursor	--	[S]	Function unknown	Exonuclease V - a 5' deoxyribonuclease	Exonuclease V, chloroplastic OS=Arabidopsis thaliana OX=3702 GN=At5g60370 PE=2 SV=1	S	Function unknown	exonuclease V, chloroplastic [Medicago truncatula]
MruG030883	566	448	456	5	0	1	22.8965	22.2908	21.7237	0.208869	0	0.002725	1.15988496145327e-92	-6.15733	down	--	--	--	K03531|3.3e-25|mtr:MTR_5g094120|K03531 cell division protein FtsZ | (RefSeq) cell division FtsZ-like protein	--	--	--	FtsZ family, C-terminal domain	Cell division protein FtsZ homolog 1, chloroplastic OS=Arabidopsis thaliana OX=3702 GN=FTSZ1 PE=1 SV=2	--	--	uncharacterized protein LOC11424075 isoform X1 [Medicago truncatula]
MruG019739	112	106	100	42	36	53	1.98148	2.30343	2.07717	0.819189	0.730615	1.05516	1.10253477666326e-05	-1.22224	down	[J]	Translation, ribosomal structure and biogenesis	Cellular Component: cytoplasm (GO:0005737);; Molecular Function: queuine tRNA-ribosyltransferase activity (GO:0008479);; Molecular Function: metal ion binding (GO:0046872);; Biological Process: tRNA-guanine transglycosylation (GO:0101030);;	K15407|4.6e-216|mtr:MTR_4g031180|K15407 queuine tRNA-ribosyltransferase subunit QTRTD1 [EC:2.4.2.29] | (RefSeq) queuine tRNA-ribosyltransferase	--	[A]	RNA processing and modification	Queuine tRNA-ribosyltransferase	--	A	RNA processing and modification	queuine tRNA-ribosyltransferase accessory subunit 2 [Medicago truncatula]
MruG019093	3284	2426	2558	476	437	645	74.9478	68.1256	68.7938	12.1514	11.3753	16.5193	8.45477963748472e-43	-2.38316	down	[G]	Carbohydrate transport and metabolism	Biological Process: carbohydrate metabolic process (GO:0005975);; Molecular Function: beta-glucosidase activity (GO:0008422);; Biological Process: response to salt stress (GO:0009651);; Biological Process: glucosinolate catabolic process (GO:0019762);; Molecular Function: scopolin beta-glucosidase activity (GO:0102483);;	K01188|2.3e-151|cam:101506028|K01188 beta-glucosidase [EC:3.2.1.21] | (RefSeq) beta-glucosidase 12-like	Cyanoamino acid metabolism (ko00460);; Starch and sucrose metabolism (ko00500);; Phenylpropanoid biosynthesis (ko00940)	[G]	Carbohydrate transport and metabolism	Glycosyl hydrolase family 1	Beta-glucosidase 13 OS=Oryza sativa subsp. japonica OX=39947 GN=BGLU13 PE=2 SV=2	G	Carbohydrate transport and metabolism	cyanogenic beta-glucosidase, putative [Medicago truncatula]
MruG041209	81	86	78	6	17	28	2.10557	2.76521	2.39201	0.173372	0.499566	0.811483	2.34854637726513e-07	-1.844	down	--	--	Molecular Function: DNA binding (GO:0003677);; Cellular Component: nucleus (GO:0005634);; Biological Process: positive regulation of transcription, DNA-templated (GO:0045893);;	--	--	--	--	Domain of unknown function (DUF702)	Protein LATERAL ROOT PRIMORDIUM 1 OS=Arabidopsis thaliana OX=3702 GN=LRP1 PE=1 SV=1	S	Function unknown	protein LATERAL ROOT PRIMORDIUM 1 isoform X2 [Medicago truncatula]
Medicago_ruthenica_newGene_7327	23	10	23	105	102	114	0.231601	0.125567	0.282524	1.22792	1.20879	1.33955	6.35670426779018e-11	2.04102398874246	up	--	--	--	K04079|1.2e-34|ccaj:109806472|K04079 molecular chaperone HtpG | (RefSeq) putative F-box protein At3g16210 isoform X1	Protein processing in endoplasmic reticulum (ko04141);; Plant-pathogen interaction (ko04626)	--	--	--	--	--	--	hypothetical protein TSUD_251380 [Trifolium subterraneum]
MruG025091	45	42	53	6	7	0	2.48286	2.81687	3.4252	0.318699	0.414542	0	4.34472162588958e-08	-2.23714	down	--	--	--	--	--	--	--	--	--	--	--	putative uncharacterized protein DDB_G0288537 [Medicago truncatula]
MruG031692	154	109	120	10	7	12	12.6356	10.9854	11.5402	0.844692	0.651933	1.09598	2.39092038205688e-24	-3.15283	down	--	--	Biological Process: response to light stimulus (GO:0009416);; Cellular Component: photosystem I (GO:0009522);; Cellular Component: photosystem II (GO:0009523);; Cellular Component: chloroplast thylakoid membrane (GO:0009535);; Biological Process: photosynthesis, light harvesting in photosystem I (GO:0009768);; Cellular Component: chloroplast envelope (GO:0009941);; Cellular Component: plastoglobu…	K08912|1.7e-51|mtr:MTR_6g011890|K08912 light-harvesting complex II chlorophyll a/b binding protein 1 | (RefSeq) light-harvesting complex I chlorophyll A/B-binding protein	Photosynthesis - antenna proteins (ko00196)	--	--	Chlorophyll A-B binding protein	Chlorophyll a-b binding protein 2, chloroplastic OS=Oryza sativa subsp. japonica OX=39947 GN=CAB2R PE=2 SV=2	C	Energy production and conversion	chlorophyll a-b binding protein of LHCII type 1 [Medicago truncatula]
MruG043135	68	53	86	194	191	151	1.16543	1.12342	1.746	3.75394	3.7499	2.92827	2.11090020505715e-06	1.16055734305182	up	[G]	Carbohydrate transport and metabolism	Cellular Component: vacuolar membrane (GO:0005774);; Cellular Component: integral component of membrane (GO:0016021);; Molecular Function: hydrolase activity (GO:0016787);; Molecular Function: transmembrane transporter activity (GO:0022857);; Biological Process: phosphate ion homeostasis (GO:0055062);;	K13783|7.4e-270|mtr:MTR_4g099450|K13783 MFS transporter, OPA family, solute carrier family 37 (glycerol-3-phosphate transporter), member 1/2 | (RefSeq) glycerol-3-phosphate transporter	--	[G]	Carbohydrate transport and metabolism	Major Facilitator Superfamily	Putative glycerol-3-phosphate transporter 4 OS=Arabidopsis thaliana OX=3702 GN=At4g17550 PE=3 SV=2	G	Carbohydrate transport and metabolism	putative glycerol-3-phosphate transporter 4 [Medicago truncatula]
MruG018599	228	181	186	99	110	90	6.08431	5.93494	5.84833	2.965	3.35442	2.68326	5.10835009170362e-07	-1.02103	down	--	--	--	--	--	--	--	--	--	--	--	uncharacterized protein LOC11423726 [Medicago truncatula]
MruG015984	56	31	19	77	112	73	0.770622	0.511671	0.304325	1.18631	1.76184	1.12732	0.0022798795933818	1.03350149523845	up	--	--	Molecular Function: DNA binding (GO:0003677);; Cellular Component: alpha DNA polymerase:primase complex (GO:0005658);; Biological Process: DNA replication initiation (GO:0006270);;	K02321|0.0e+00|mtr:MTR_3g085750|K02321 DNA polymerase alpha subunit B | (RefSeq) DNA polymerase alpha subunit B	DNA replication (ko03030)	[L]	Replication, recombination and repair	DNA polymerase alpha/epsilon subunit B	--	L	Replication, recombination and repair	DNA polymerase alpha subunit B [Medicago truncatula]
MruG044579	289	236	264	723	626	599	2.64208	2.65765	2.84433	7.41628	6.5435	6.159	1.47414214027137e-20	1.18001925443685	up	[L]	Replication, recombination and repair	Biological Process: double-strand break repair via break-induced replication (GO:0000727);; Molecular Function: DNA helicase activity (GO:0003678);; Molecular Function: DNA replication origin binding (GO:0003688);; Molecular Function: single-stranded DNA binding (GO:0003697);; Molecular Function: ATP binding (GO:0005524);; Cellular Component: nucleus (GO:0005634);; Biological Process: pre-replica…	K02540|0.0e+00|mtr:MTR_4g122270|K02540 DNA replication licensing factor MCM2 [EC:3.6.4.12] | (RefSeq) DNA replication licensing factor MCM2, putative	DNA replication (ko03030)	[L]	Replication, recombination and repair	MCM P-loop domain	DNA replication licensing factor MCM2 OS=Oryza sativa subsp. indica OX=39946 GN=OsI_36121 PE=3 SV=1	L	Replication, recombination and repair	DNA replication licensing factor MCM2 [Medicago truncatula]
MruG008571	42	34	61	128	163	177	1.07656	1.06188	1.83284	3.66707	4.75701	5.08463	5.3655384221254e-08	1.48102390238479	up	--	--	Molecular Function: hydrolase activity, hydrolyzing O-glycosyl compounds (GO:0004553);; Biological Process: carbohydrate metabolic process (GO:0005975);; Cellular Component: anchored component of plasma membrane (GO:0046658);;	K19892|5.5e-51|mus:103975262|K19892 glucan endo-1,3-beta-glucosidase 4 [EC:3.2.1.39] | (RefSeq) glucan endo-1,3-beta-glucosidase 4 isoform X2	Starch and sucrose metabolism (ko00500)	--	--	Glycosyl hydrolases family 17	Glucan endo-1,3-beta-glucosidase OS=Pisum sativum OX=3888 PE=2 SV=1	G	Carbohydrate transport and metabolism	glucan endo-1,3-beta-glucosidase isoform X2 [Medicago truncatula]
MruG033128	28	23	19	52	76	73	0.672361	0.663252	0.518742	1.38386	2.09346	1.97945	0.000632213610681703	1.17323465606969	up	--	--	Cellular Component: integral component of membrane (GO:0016021);; Molecular Function: cellulose synthase (UDP-forming) activity (GO:0016760);; Biological Process: cellulose biosynthetic process (GO:0030244);;	K20924|1.2e-117|cam:101489000|K20924 cellulose synthase-like protein [EC:2.4.1.-] | (RefSeq) cellulose synthase-like protein D3	--	--	--	Cellulose synthase	Cellulose synthase-like protein D2 OS=Arabidopsis thaliana OX=3702 GN=CSLD2 PE=3 SV=1	G	Carbohydrate transport and metabolism	hypothetical protein C1H46_033854 [Malus baccata]
MruG021405	34	20	9	67	66	58	1.40533	0.983856	0.43854	3.10439	3.11649	2.65694	0.00107638555844042	1.20396981058938	up	--	--	--	--	--	--	--	Essential protein Yae1, N terminal	--	S	Function unknown	essential protein Yae1, amino-terminal protein [Medicago truncatula]
MruG048026	726	552	730	36	158	100	16.3771	15.3312	19.4109	0.901611	4.05403	2.52374	4.60656442760118e-06	-1.88626	down	[J]	Translation, ribosomal structure and biogenesis	Molecular Function: metal ion binding (GO:0046872);; Molecular Function: metalloaminopeptidase activity (GO:0070006);; Biological Process: protein initiator methionine removal (GO:0070084);;	K01265|1.2e-214|cam:101510453|K01265 methionyl aminopeptidase [EC:3.4.11.18] | (RefSeq) methionine aminopeptidase 1A	--	[O]	Posttranslational modification, protein turnover, chaperones	Metallopeptidase family M24	Methionine aminopeptidase 1A OS=Arabidopsis thaliana OX=3702 GN=MAP1A PE=1 SV=1	O	Posttranslational modification, protein turnover, chaperones	methionine aminopeptidase 1A isoform X1 [Medicago truncatula]
MruG011014	567	503	489	201	221	221	27.9686	30.4978	28.408	11.0694	12.4076	12.19	1.64438895930621e-23	-1.33849	down	[O]	Posttranslational modification, protein turnover, chaperones	Biological Process: protein peptidyl-prolyl isomerization (GO:0000413);; Molecular Function: peptidyl-prolyl cis-trans isomerase activity (GO:0003755);; Cellular Component: cytoplasm (GO:0005737);; Cellular Component: endoplasmic reticulum (GO:0005783);; Biological Process: protein folding (GO:0006457);; Cellular Component: plasmodesma (GO:0009506);; Cellular Component: chloroplast (GO:0009507);;…	K01802|6.1e-54|ccaj:109795717|K01802 peptidylprolyl isomerase [EC:5.2.1.8] | (RefSeq) peptidyl-prolyl cis-trans isomerase CYP19-4	--	[O]	Posttranslational modification, protein turnover, chaperones	Cyclophilin type peptidyl-prolyl cis-trans isomerase/CLD	Peptidyl-prolyl cis-trans isomerase CYP19-4 OS=Arabidopsis thaliana OX=3702 GN=CYP19-4 PE=1 SV=2	O	Posttranslational modification, protein turnover, chaperones	peptidyl-prolyl cis-trans isomerase CYP20-1 [Medicago truncatula]
MruG011412	2251	1794	1876	896	936	861	37.5286	36.8015	36.853	16.73	17.7961	16.1088	8.55880517402331e-67	-1.21998	down	[E]	Amino acid transport and metabolism	Molecular Function: serine-type carboxypeptidase activity (GO:0004185);; Cellular Component: vacuole (GO:0005773);; Biological Process: proteolysis involved in cellular protein catabolic process (GO:0051603);;	K16298|2.0e-294|mtr:MTR_2g095750|K16298 serine carboxypeptidase-like clade IV [EC:3.4.16.-] | (RefSeq) serine carboxypeptidase-like protein	--	[OE]	Posttranslational modification, protein turnover, chaperones;; Amino acid transport and metabolism	Serine carboxypeptidase	Serine carboxypeptidase-like 48 OS=Arabidopsis thaliana OX=3702 GN=SCPL48 PE=2 SV=2	O	Posttranslational modification, protein turnover, chaperones	serine carboxypeptidase-like [Medicago truncatula]
MruG048732	37	29	19	74	91	78	1.95952	1.85593	1.18099	4.41127	5.54206	4.65	0.00017493246811451	1.20808773316193	up	--	--	Cellular Component: nucleus (GO:0005634);; Cellular Component: cytosol (GO:0005829);; Cellular Component: plasma membrane (GO:0005886);; Biological Process: cellular response to auxin stimulus (GO:0071365);; Biological Process: protein localization involved in auxin polar transport (GO:1901703);;	K19996|4.1e-12|rcu:8275975|K19996 phosphatidylinositol transfer protein SFH5 | (RefSeq) patellin-4	--	[I]	Lipid transport and metabolism	--	Patellin-4 OS=Arabidopsis thaliana OX=3702 GN=PATL4 PE=1 SV=2	I	Lipid transport and metabolism	patellin-4 [Medicago truncatula]
MruG033855	7	18	5	48	42	60	0.038527	0.123314	0.028988	0.309705	0.273844	0.38564	0.000154468985614502	1.52811058177739	up	[V]	Defense mechanisms	Cellular Component: plant-type vacuole (GO:0000325);; Molecular Function: ATP binding (GO:0005524);; Cellular Component: vacuolar membrane (GO:0005774);; Cellular Component: membrane (GO:0016020);; Cellular Component: integral component of membrane (GO:0016021);; Molecular Function: ATPase activity (GO:0016887);; Molecular Function: ATPase activity, coupled to transmembrane movement of substances…	K05665|0.0e+00|aof:109826448|K05665 ATP-binding cassette, subfamily C (CFTR/MRP), member 1 [EC:7.6.2.3] | (RefSeq) ABC transporter C family member 8-like	ABC transporters (ko02010)	[Q]	Secondary metabolites biosynthesis, transport and catabolism	ABC transporter	ABC transporter C family member 8 OS=Arabidopsis thaliana OX=3702 GN=ABCC8 PE=2 SV=3	Q	Secondary metabolites biosynthesis, transport and catabolism	ABC transporter-like family-protein [Medicago truncatula]
MruG017195	124	77	95	307	344	314	4.38118	3.32201	3.93769	12.159	13.8834	12.4856	2.47934213979622e-17	1.54266321980732	up	--	--	Molecular Function: transcription regulatory region sequence-specific DNA binding (GO:0000976);; Molecular Function: transcription factor activity, sequence-specific DNA binding (GO:0003700);; Molecular Function: transcription cofactor activity (GO:0003712);; Cellular Component: nucleus (GO:0005634);; Biological Process: regulation of transcription, DNA-templated (GO:0006355);; Molecular Function…	K09422|4.1e-48|cmos:111463591|K09422 transcription factor MYB, plant | (RefSeq) transcription factor MYB44-like	--	[K]	Transcription	Myb-like DNA-binding domain	Transcription factor MYB73 OS=Arabidopsis thaliana OX=3702 GN=MYB73 PE=1 SV=1	--	--	transcription factor MYB73 [Medicago truncatula]
MruG039465	46	40	38	265	218	258	0.663645	0.704974	0.638814	4.28361	3.57882	4.18151	1.04980714045353e-25	2.30029186339016	up	[C]	Energy production and conversion	Molecular Function: D-arabinono-1,4-lactone oxidase activity (GO:0003885);; Cellular Component: membrane (GO:0016020);; Molecular Function: FAD binding (GO:0071949);;	K00103|1.2e-282|cam:101495962|K00103 L-gulonolactone oxidase [EC:1.1.3.8] | (RefSeq) probable L-gulonolactone oxidase 6	Ascorbate and aldarate metabolism (ko00053)	[V]	Defense mechanisms	FAD binding domain	Probable L-gulonolactone oxidase 6 OS=Arabidopsis thaliana OX=3702 GN=GULLO6 PE=3 SV=1	V	Defense mechanisms	probable L-gulonolactone oxidase 6 [Cicer arietinum]
MruG024192	23	55	49	125	149	106	0.546518	1.65332	1.40432	3.43909	4.17696	2.93057	0.000105133242120562	1.2258256405271	up	--	--	Cellular Component: integral component of membrane (GO:0016021);;	K15285|1.0e-39|vvi:100243662|K15285 solute carrier family 35, member E3 | (RefSeq) UDP-galactose transporter 1	--	[GE]	Carbohydrate transport and metabolism;; Amino acid transport and metabolism	Triose-phosphate Transporter family	UDP-URONIC ACID TRANSPORTER 1 OS=Arabidopsis thaliana OX=3702 GN=UUAT1 PE=1 SV=1	--	--	UDP-URONIC ACID TRANSPORTER 1 isoform X1 [Medicago truncatula]
MruG005085	116	99	101	45	35	48	1.35622	1.42827	1.38982	0.584971	0.466894	0.623267	6.21776474639513e-06	-1.24379	down	--	--	Molecular Function: lipid binding (GO:0008289);;	K15042|2.4e-11|cann:107868701|K15042 importin subunit alpha-6/7 | (RefSeq) importin subunit alpha-like	--	--	--	Protein of unknown function (DUF1336)	Protein ENHANCED DISEASE RESISTANCE 2 OS=Arabidopsis thaliana OX=3702 GN=EDR2 PE=2 SV=1	T	Signal transduction mechanisms	pleckstrin-like (PH) and lipid-binding START domain protein [Medicago truncatula]
MruG043965	70	30	38	125	101	110	1.44363	0.75962	0.913395	2.8757	2.36494	2.53226	0.000257835438420618	1.0670227550152	up	--	--	Cellular Component: plasma membrane (GO:0005886);; Biological Process: immune response (GO:0006955);; Biological Process: plant-type hypersensitive response (GO:0009626);;	--	--	--	--	MAC/Perforin domain	MACPF domain-containing protein At4g24290 OS=Arabidopsis thaliana OX=3702 GN=At4g24290 PE=2 SV=1	S	Function unknown	MACPF domain-containing protein At1g14780 [Medicago truncatula]
MruG046087	3	4	5	56	54	53	0.101077	0.182869	0.2746	3.04229	2.99497	2.87296	3.23923952186208e-10	2.45999132486915	up	--	--	Cellular Component: integral component of membrane (GO:0016021);; Biological Process: vesicle-mediated transport (GO:0016192);;	K08511|6.3e-91|mtr:MTR_4g022570|K08511 vesicle-associated membrane protein 72 | (RefSeq) synaptobrevin-like protein	--	[U]	Intracellular trafficking, secretion, and vesicular transport	Regulated-SNARE-like domain	Vesicle-associated membrane protein 725 OS=Arabidopsis thaliana OX=3702 GN=VAMP725 PE=2 SV=2	U	Intracellular trafficking, secretion, and vesicular transport	vesicle-associated membrane protein 722 [Medicago truncatula]
MruG009165	384	339	333	142	134	112	11.8706	12.8923	12.1043	4.90611	4.71719	3.8604	3.81036058281774e-19	-1.48036	down	[T]	Signal transduction mechanisms	Cellular Component: cytosol (GO:0005829);; Cellular Component: integral component of membrane (GO:0016021);; Molecular Function: hydrolase activity (GO:0016787);;	K06889|3.7e-130|mtr:MTR_2g039450|K06889 uncharacterized protein | (RefSeq) alpha/beta fold hydrolase	--	[I]	Lipid transport and metabolism	Serine aminopeptidase, S33	--	I	Lipid transport and metabolism	alpha/beta fold hydrolase [Medicago truncatula]
MruG043115	985	806	766	444	366	380	24.8766	25.0424	22.7782	12.5442	10.5388	10.7521	4.86694160262206e-28	-1.17642	down	[T]	Signal transduction mechanisms	Molecular Function: protein serine/threonine kinase activity (GO:0004674);; Molecular Function: ATP binding (GO:0005524);; Cellular Component: nucleus (GO:0005634);; Cellular Component: cytoplasm (GO:0005737);; Biological Process: protein phosphorylation (GO:0006468);; Biological Process: intracellular signal transduction (GO:0035556);;	K14498|8.0e-191|mtr:MTR_4g099240|K14498 serine/threonine-protein kinase SRK2 [EC:2.7.11.1] | (RefSeq) sucrose nonfermenting 1(SNF1)-related kinase	MAPK signaling pathway - plant (ko04016);; Plant hormone signal transduction (ko04075)	[T]	Signal transduction mechanisms	Protein kinase domain	Serine/threonine-protein kinase SAPK3 OS=Oryza sativa subsp. indica OX=39946 GN=SAPK3 PE=1 SV=2	T	Signal transduction mechanisms	serine/threonine-protein kinase SAPK3 [Medicago truncatula]
MruG020853	5254	4317	4361	24	63	21	94.0311	95.0691	91.9696	0.478609	1.27151	0.420566	1.45254394199303e-46	-5.15588	down	[C]	Energy production and conversion	Cellular Component: cytosol (GO:0005829);;	K15397|3.1e-07|psom:113315658|K15397 3-ketoacyl-CoA synthase [EC:2.3.1.199] | (RefSeq) 3-ketoacyl-CoA synthase 19-like	Fatty acid elongation (ko00062);; Plant-pathogen interaction (ko04626)	[Y]	Nuclear structure	Iron only hydrogenase large subunit, C-terminal domain	Protein NAR1 OS=Arabidopsis thaliana OX=3702 GN=NAR1 PE=1 SV=1	Y	Nuclear structure	protein NAR1 [Medicago truncatula]
MruG021079	101	66	91	0	0	0	3.68952	2.95876	3.91305	0	0	0	2.89930176614274e-26	-4.14728	down	--	--	--	--	--	--	--	Plant transposase (Ptta/En/Spm family)	--	--	--	hypothetical protein TSUD_81430 [Trifolium subterraneum]
MruG044816	0	0	0	261	297	293	0	0	0	11.3392	13.1094	12.7576	3.98865949161459e-60	5.69222741539408	up	--	--	Biological Process: response to acid chemical (GO:0001101);; Biological Process: immune system process (GO:0002376);; Cellular Component: cellular_component (GO:0005575);; Cellular Component: intracellular (GO:0005622);; Cellular Component: cell (GO:0005623);; Cellular Component: cytoplasm (GO:0005737);; Cellular Component: peroxisome (GO:0005777);; Cellular Component: cytosol (GO:0005829);; Biol…	K13346|7.1e-23|obr:102709385|K13346 peroxin-10 | (RefSeq) uncharacterized LOC102709385	Peroxisome (ko04146)	--	--	Stress responsive A/B Barrel Domain	Stress-response A/B barrel domain-containing protein DABB1 OS=Arabidopsis thaliana OX=3702 GN=DABB1 PE=1 SV=1	S	Function unknown	hypothetical protein MtrunA17_Chr4g0070671 [Medicago truncatula]
MruG046089	2404	2025	1986	1036	1035	922	46.539	48.2206	45.2981	22.4411	22.8456	20.0355	5.89494812782359e-63	-1.18532	down	[I]	Lipid transport and metabolism	Molecular Function: acetyl-CoA C-acyltransferase activity (GO:0003988);; Cellular Component: peroxisome (GO:0005777);; Biological Process: fatty acid beta-oxidation (GO:0006635);; Biological Process: phenylacetate catabolic process (GO:0010124);; Cellular Component: integral component of membrane (GO:0016021);;	K07513|4.6e-231|mtr:MTR_4g022430|K07513 acetyl-CoA acyltransferase 1 [EC:2.3.1.16] | (RefSeq) 3-ketoacyl-CoA thiolase 2, peroxisomal-like protein	Fatty acid degradation (ko00071);; Valine, leucine and isoleucine degradation (ko00280);; alpha-Linolenic acid metabolism (ko00592);; Biosynthesis of unsaturated fatty acids (ko01040);; Fatty acid metabolism (ko01212);; Peroxisome (ko04146)	[I]	Lipid transport and metabolism	Thiolase, N-terminal domain	3-ketoacyl-CoA thiolase 2, peroxisomal OS=Arabidopsis thaliana OX=3702 GN=PED1 PE=1 SV=2	I	Lipid transport and metabolism	3-ketoacyl-CoA thiolase 2, peroxisomal [Medicago truncatula]
MruG046483	136	86	87	34	46	46	0.782203	0.608947	0.588384	0.216448	0.30077	0.294285	2.54408177099215e-05	-1.20463	down	--	--	Molecular Function: kinase activity (GO:0016301);;	K23113|0.0e+00|mtr:MTR_1g008050|K23113 structural maintenance of chromosomes flexible hinge domain-containing protein 1 | (RefSeq) gamma-irradiation and mitomycin C induced protein, putative	--	--	--	Histidine kinase-, DNA gyrase B-, and HSP90-like ATPase	Structural maintenance of chromosomes flexible hinge domain-containing protein GMI1 OS=Arabidopsis thaliana OX=3702 GN=GMI1 PE=2 SV=1	U	Intracellular trafficking, secretion, and vesicular transport	uncharacterized protein LOC11433315 isoform X1 [Medicago truncatula]
MruG001922	14	22	19	77	77	84	1.119	2.19693	1.78499	7.12152	7.24846	7.77145	1.01085321823455e-06	1.63286572581644	up	--	--	Molecular Function: protein kinase activity (GO:0004672);; Molecular Function: ATP binding (GO:0005524);; Cellular Component: integral component of membrane (GO:0016021);;	--	--	--	--	Leucine rich repeat N-terminal domain	--	T	Signal transduction mechanisms	LRR receptor-like kinase family protein [Medicago truncatula]
MruG001210	661	553	641	181	131	211	10.739	11.051	12.2669	3.28213	2.42831	3.83896	2.95939199182322e-33	-1.85846	down	--		Molecular Function: protein kinase activity (GO:0004672);; Molecular Function: ATP binding (GO:0005524);; Molecular Function: glycerophosphodiester phosphodiesterase activity (GO:0008889);; Cellular Component: integral component of membrane (GO:0016021);;	K13416|3.6e-49|bna:106410693|K13416 brassinosteroid insensitive 1-associated receptor kinase 1 [EC:2.7.10.1 2.7.11.1] | (RefSeq) somatic embryogenesis receptor kinase 4-like isoform X1	MAPK signaling pathway - plant (ko04016);; Plant hormone signal transduction (ko04075);; Plant-pathogen interaction (ko04626)	[T]	Signal transduction mechanisms	Protein tyrosine and serine/threonine kinase	Rust resistance kinase Lr10 OS=Triticum aestivum OX=4565 GN=LRK10 PE=2 SV=1	T	Signal transduction mechanisms	rust resistance kinase Lr10 [Medicago truncatula]
Medicago_ruthenica_newGene_14666	48	30	35	4	3	10	2.71019	2.09988	2.34546	0.252315	0.172115	0.608947	1.28099873692251e-05	-1.80907	down	--	--	Cellular Component: plant-type vacuole (GO:0000325);; Molecular Function: ATP binding (GO:0005524);; Cellular Component: vacuolar membrane (GO:0005774);; Cellular Component: membrane (GO:0016020);; Cellular Component: integral component of membrane (GO:0016021);; Molecular Function: ATPase activity (GO:0016887);; Molecular Function: ATPase activity, coupled to transmembrane movement of substances…	K05666|2.2e-16|csv:101209905|K05666 ATP-binding cassette, subfamily C (CFTR/MRP), member 2 | (RefSeq) ABC transporter C family member 12 isoform X1	ABC transporters (ko02010)	[Q]	Secondary metabolites biosynthesis, transport and catabolism	--	ABC transporter C family member 12 OS=Arabidopsis thaliana OX=3702 GN=ABCC12 PE=2 SV=1	Q	Secondary metabolites biosynthesis, transport and catabolism	ABC transporter C family member 12 [Medicago truncatula]
MruG040387	15	8	12	122	114	128	1.06245	0.641817	0.99551	9.68988	9.19723	10.1609	9.56092600414126e-19	2.74004277498706	up	--	--	Biological Process: response to auxin (GO:0009733);;	K07441|3.2e-09|sind:105162010|K07441 beta-1,4-N-acetylglucosaminyltransferase [EC:2.4.1.141] | (RefSeq) UDP-N-acetylglucosamine transferase subunit ALG14 homolog	N-Glycan biosynthesis (ko00510);; Various types of N-glycan biosynthesis (ko00513)	--	--	Auxin responsive protein	Auxin-responsive protein SAUR77 OS=Arabidopsis thaliana OX=3702 GN=SAUR77 PE=1 SV=1	S	Function unknown	auxin-responsive protein SAUR50 [Medicago truncatula]
MruG043636	709	552	471	283	284	319	4.72237	4.52685	3.69737	2.10715	2.1547	2.38409	9.22760747822697e-15	-1.02662	down	--	--	Molecular Function: ubiquitin activating enzyme activity (GO:0004839);; Cellular Component: nucleus (GO:0005634);; Biological Process: ubiquitin-dependent protein catabolic process (GO:0006511);; Molecular Function: zinc ion binding (GO:0008270);; Biological Process: protein ubiquitination (GO:0016567);; Molecular Function: transferase activity, transferring acyl groups (GO:0016746);; Molecular F…	K16276|0.0e+00|mtr:MTR_4g107440|K16276 zinc finger protein-like protein | (RefSeq) zinc ion-binding protein	--	[R]	General function prediction only	Zinc-ribbon	Zinc finger protein BRUTUS-like At1g18910 OS=Arabidopsis thaliana OX=3702 GN=At1g18910 PE=2 SV=1	O	Posttranslational modification, protein turnover, chaperones	zinc finger protein BRUTUS-like At1g18910 [Medicago truncatula]
MruG036725	214	145	146	86	75	50	3.75205	3.13514	3.01023	1.68339	1.48947	0.970041	4.31936520990804e-07	-1.22703	down	[E]	Amino acid transport and metabolism	Molecular Function: 1-aminocyclopropane-1-carboxylate synthase activity (GO:0016847);; Molecular Function: pyridoxal phosphate binding (GO:0030170);;	K20772|1.6e-269|mtr:MTR_7g079080|K20772 1-aminocyclopropane-1-carboxylate synthase 1/2/6 [EC:4.4.1.14] | (RefSeq) 1-aminocyclopropane-1-carboxylate synthase	Cysteine and methionine metabolism (ko00270);; MAPK signaling pathway - plant (ko04016)	[T]	Signal transduction mechanisms	Aminotransferase class I and II	1-aminocyclopropane-1-carboxylate synthase 1 OS=Prunus mume OX=102107 GN=ACS1 PE=2 SV=1	T	Signal transduction mechanisms	1-aminocyclopropane-1-carboxylate synthase 1 [Medicago truncatula]
MruG024062	2776	2009	2236	511	537	478	194.257	172.938	184.359	40.0226	42.8247	37.4733	6.97908726942248e-181	-2.26897	down	--	--	Molecular Function: electron carrier activity (GO:0009055);; Cellular Component: anchored component of plasma membrane (GO:0046658);;	--	--	--	--	Plastocyanin-like domain	Basic blue protein OS=Cucumis sativus OX=3659 PE=1 SV=1	S	Function unknown	basic blue protein [Medicago truncatula]
MruG023154	312	233	255	108	90	94	3.43655	3.15129	3.30301	1.32268	1.126	1.16184	1.87609700030323e-15	-1.46817	down	[G]	Carbohydrate transport and metabolism	Molecular Function: hydrolase activity, hydrolyzing O-glycosyl compounds (GO:0004553);; Molecular Function: xylan 1,4-beta-xylosidase activity (GO:0009044);; Cellular Component: plant-type cell wall (GO:0009505);; Biological Process: arabinan catabolic process (GO:0031222);; Biological Process: xylan catabolic process (GO:0045493);; Molecular Function: alpha-L-arabinofuranosidase activity (GO:004…	K15920|0.0e+00|mtr:MTR_4g094285|K15920 xylan 1,4-beta-xylosidase [EC:3.2.1.37] | (RefSeq) beta-xylosidase/alpha-L-arabinofuranosidase-like protein	Amino sugar and nucleotide sugar metabolism (ko00520)	--	--	Glycosyl hydrolase family 3 C-terminal domain	Beta-xylosidase/alpha-L-arabinofuranosidase 2 OS=Medicago sativa subsp. varia OX=36902 GN=Xyl2 PE=2 SV=1	G	Carbohydrate transport and metabolism	beta-xylosidase/alpha-L-arabinofuranosidase 2 [Medicago truncatula]
MruG003292	253	215	196	598	531	552	2.78694	2.90741	2.53199	7.36667	6.66195	6.81819	1.6260040792951e-20	1.21617804080247	up	--	--	Cellular Component: integral component of membrane (GO:0016021);; Molecular Function: transferase activity, transferring glycosyl groups (GO:0016757);;	K18999|5.1e-07|fve:101299247|K18999 RNA polymerase II C-terminal domain phosphatase-like 3/4 [EC:3.1.3.16] | (RefSeq) RNA polymerase II C-terminal domain phosphatase-like 4	--	--	--	Plant phosphoribosyltransferase C-terminal	FT-interacting protein 3 OS=Arabidopsis thaliana OX=3702 GN=FTIP3 PE=1 SV=1	S	Function unknown	FT-interacting protein 1 [Medicago truncatula]
Medicago_ruthenica_newGene_10127	102	64	63	189	149	193	1.11787	0.860081	0.812936	2.3232	1.85659	2.37781	6.63154739453966e-06	1.04673717175061	up	--	--	Biological Process: signal transduction (GO:0007165);; Molecular Function: ADP binding (GO:0043531);;	K00695|1.2e-36|mtr:MTR_6g478030|K00695 sucrose synthase [EC:2.4.1.13] | (RefSeq) sucrose synthase	Starch and sucrose metabolism (ko00500)	--	--	NB-ARC domain	Disease resistance protein Roq1 OS=Nicotiana benthamiana OX=4100 GN=ROQ1 PE=1 SV=1	T	Signal transduction mechanisms	disease resistance protein (TIR-NBS-LRR class) [Medicago truncatula]
MruG016882	143	97	119	262	307	291	3.1574	2.64146	3.10084	6.50228	7.78477	7.24721	1.1296253365165e-09	1.11718737515276	up	--	--	Biological Process: maturation of SSU-rRNA from tricistronic rRNA transcript (SSU-rRNA, 5.8S rRNA, LSU-rRNA) (GO:0000462);; Cellular Component: nucleolus (GO:0005730);; Cellular Component: small-subunit processome (GO:0032040);;	K14765|8.3e-160|mtr:MTR_3g099850|K14765 U3 small nucleolar ribonucleoprotein protein LCP5 | (RefSeq) Sas10/Utp3/C1D family protein	--	[A]	RNA processing and modification	Sas10/Utp3/C1D family	--	A	RNA processing and modification	neuroguidin [Medicago truncatula]
MruG021340	39	39	45	221	153	186	0.983505	1.21795	1.33878	6.34498	4.47994	5.35092	2.74148459763257e-14	1.88514151999041	up	[R]	General function prediction only	Molecular Function: molecular_function (GO:0003674);; Molecular Function: catalytic activity (GO:0003824);; Biological Process: cellular aromatic compound metabolic process (GO:0006725);; Biological Process: biological_process (GO:0008150);; Biological Process: metabolic process (GO:0008152);; Biological Process: biosynthetic process (GO:0009058);; Biological Process: phenylpropanoid metabolic pr…	K13266|1.5e-133|cam:101508382|K13266 pterocarpan reductase [EC:1.23.1.-] | (RefSeq) isoflavone reductase-like protein	Isoflavonoid biosynthesis (ko00943)	--	--	NmrA-like family	Phenylcoumaran benzylic ether reductase Pyrc5 OS=Pyrus communis OX=23211 GN=PYRC5 PE=1 SV=1	S	Function unknown	isoflavone reductase homolog PCBER [Medicago truncatula]
MruG024759	291	193	276	841	804	845	9.03774	7.36904	10.1299	29.3223	28.5683	29.5328	2.20892445090032e-36	1.5837472061364	up	--	--	Molecular Function: nucleic acid binding (GO:0003676);; Molecular Function: poly(A)-specific ribonuclease activity (GO:0004535);; Cellular Component: CCR4-NOT complex (GO:0030014);;	K12581|1.1e-108|cam:101496250|K12581 CCR4-NOT transcription complex subunit 7/8 | (RefSeq) probable CCR4-associated factor 1 homolog 11	RNA degradation (ko03018)	[A]	RNA processing and modification	CAF1 family ribonuclease	Probable CCR4-associated factor 1 homolog 11 OS=Arabidopsis thaliana OX=3702 GN=CAF1-11 PE=2 SV=1	A	RNA processing and modification	probable CCR4-associated factor 1 homolog 9 [Medicago truncatula]
MruG002665	435	519	489	1938	1795	2089	13.6018	19.9423	17.9853	67.8562	64.0224	73.3163	5.02946430301844e-64	1.86720697273557	up	[J]	Translation, ribosomal structure and biogenesis	Molecular Function: RNA binding (GO:0003723);; Molecular Function: mRNA binding (GO:0003729);; Cellular Component: nucleus (GO:0005634);; Biological Process: regulation of RNA metabolic process (GO:0051252);; Cellular Component: ribonucleoprotein complex (GO:1990904);;	K11294|2.4e-137|mtr:MTR_1g064230|K11294 nucleolin | (RefSeq) RNA-binding (RRM/RBD/RNP motif) family protein	--	[R]	General function prediction only	RNA recognition motif. (a.k.a. RRM, RBD, or RNP domain)	29 kDa ribonucleoprotein A, chloroplastic OS=Nicotiana sylvestris OX=4096 PE=2 SV=1	A	RNA processing and modification	29 kDa ribonucleoprotein A, chloroplastic [Medicago truncatula]
MruG015116	231	184	196	0	3	0	9.34489	9.12284	9.33427	0	0.12314	0	7.60706536832814e-51	-5.14252	down	--	--	Cellular Component: cell wall (GO:0005618);; Molecular Function: manganese ion binding (GO:0030145);; Molecular Function: nutrient reservoir activity (GO:0045735);; Cellular Component: apoplast (GO:0048046);;	--	--	--	--	Cupin	Auxin-binding protein ABP19a OS=Prunus persica OX=3760 GN=ABP19A PE=3 SV=1	S	Function unknown	auxin-binding protein ABP19a [Medicago truncatula]
MruG003503	77	73	30	301	246	263	1.06819	1.24058	0.481933	4.70349	3.90714	4.11794	2.50377327260948e-15	1.90086643831561	up	--	--	Molecular Function: protein binding (GO:0005515);; Cellular Component: cellular_component (GO:0005575);; Cellular Component: cell (GO:0005623);; Cellular Component: cilium (GO:0005929);; Biological Process: organelle organization (GO:0006996);; Biological Process: biological_process (GO:0008150);; Biological Process: regulation of signal transduction (GO:0009966);; Biological Process: negative re…	--	--	[Z]	Cytoskeleton	Tetratricopeptide repeat	Protein KINESIN LIGHT CHAIN-RELATED 2 OS=Arabidopsis thaliana OX=3702 GN=KLCR2 PE=1 SV=1	Z	Cytoskeleton	protein KINESIN LIGHT CHAIN-RELATED 2 [Medicago truncatula]
MruG022489	24	28	15	341	305	340	0.935025	1.34012	0.656403	15.1576	13.8055	15.1377	6.47034786085907e-51	3.45710400418429	up	--	--	Molecular Function: DNA binding (GO:0003677);; Molecular Function: transcription factor activity, sequence-specific DNA binding (GO:0003700);; Cellular Component: nucleus (GO:0005634);;	K09286|4.3e-25|bna:106394796|K09286 EREBP-like factor | (RefSeq) ethylene-responsive transcription factor ERF071-like	--	--	--	AP2 domain	Ethylene-responsive transcription factor ERF109 OS=Arabidopsis thaliana OX=3702 GN=ERF109 PE=1 SV=1	K	Transcription	ethylene-responsive transcription factor ERF109 [Medicago truncatula]
MruG026990	259	220	219	519	522	567	5.76697	6.02505	5.7597	12.9652	13.2942	14.215	1.6886854389894e-16	1.08260789831494	up	--	--	Biological Process: amino acid transmembrane transport (GO:0003333);; Cellular Component: vacuolar membrane (GO:0005774);; Molecular Function: amino acid transmembrane transporter activity (GO:0015171);; Cellular Component: integral component of membrane (GO:0016021);;	K14209|7.8e-203|mtr:MTR_5g024300|K14209 solute carrier family 36 (proton-coupled amino acid transporter) | (RefSeq) transmembrane amino acid transporter family protein	--	[E]	Amino acid transport and metabolism	Transmembrane amino acid transporter protein	Amino acid transporter AVT3A OS=Arabidopsis thaliana OX=3702 GN=AVT3A PE=1 SV=1	E	Amino acid transport and metabolism	amino acid transporter AVT3C [Medicago truncatula]
MruG041288	8327	6511	6470	3844	3437	3603	239.367	230.291	219.178	123.717	112.718	116.251	9.71838144550861e-130	-1.05673	down	--	--	Biological Process: regulation of transcription, DNA-templated (GO:0006355);; Biological Process: circadian rhythm (GO:0007623);;	--	--	--	--	--	Protein LNK3 OS=Arabidopsis thaliana OX=3702 GN=LNK3 PE=1 SV=1	--	--	protein LNK3 isoform X1 [Medicago truncatula]
MruG020093	166	121	121	62	43	33	7.65888	6.90571	6.59234	3.21297	2.26138	1.7118	3.48844270962287e-08	-1.47441	down	[C]	Energy production and conversion	Biological Process: cytokinin metabolic process (GO:0009690);; Molecular Function: cytokinin dehydrogenase activity (GO:0019139);; Molecular Function: FAD binding (GO:0071949);;	K00279|1.2e-95|mtr:MTR_0005s0070|K00279 cytokinin dehydrogenase [EC:1.5.99.12] | (RefSeq) cytokinin oxidase/dehydrogenase-like protein	Zeatin biosynthesis (ko00908)	[C]	Energy production and conversion	FAD binding domain	Cytokinin dehydrogenase 6 OS=Arabidopsis thaliana OX=3702 GN=CKX6 PE=2 SV=2	C	Energy production and conversion	cytokinin oxidase/dehydrogenase-like protein [Medicago truncatula]
MruG042317	66	53	47	14	11	7	4.52784	4.49194	3.80852	1.07761	0.864858	0.493969	4.8962447149859e-07	-1.85977	down	--	--	Molecular Function: fatty acid binding (GO:0005504);; Biological Process: systemic acquired resistance (GO:0009627);;	--	--	--	--	Probable lipid transfer	--	S	Function unknown	non-specific lipid-transfer protein 4 [Medicago truncatula]
MruG029295	539	445	372	1047	1057	1143	13.9373	14.166	11.3273	30.3342	31.1884	33.1912	8.84265889931038e-29	1.15272440338212	up	[H]	Coenzyme transport and metabolism	Molecular Function: alternative oxidase activity (GO:0009916);; Cellular Component: integral component of membrane (GO:0016021);; Molecular Function: metal ion binding (GO:0046872);; Cellular Component: respiratory chain (GO:0070469);; Molecular Function: ubiquinol:oxygen oxidoreductase activity (GO:0102721);;	K17893|1.7e-182|mtr:MTR_5g070870|K17893 ubiquinol oxidase [EC:1.10.3.11] | (RefSeq) ubiquinol oxidase 1a	--	--	--	Alternative oxidase	Alternative oxidase 3, mitochondrial OS=Glycine max OX=3847 GN=AOX3 PE=1 SV=1	C	Energy production and conversion	mitochondrial alternative oxidase 2d1 [Medicago sativa]
MruG020998	171	87	134	16	12	19	4.63952	2.88695	4.28065	0.460887	0.346435	0.57643	3.34543198404008e-18	-2.64383	down	[O]	Posttranslational modification, protein turnover, chaperones	Cellular Component: Golgi membrane (GO:0000139);; Biological Process: regulation of peptide secretion (GO:0002791);; Biological Process: negative regulation of peptide secretion (GO:0002792);; Molecular Function: serine-type endopeptidase activity (GO:0004252);; Cellular Component: cellular_component (GO:0005575);; Cellular Component: intracellular (GO:0005622);; Cellular Component: cell (GO:0005…	K00729|8.6e-06|ghi:107900980|K00729 dolichyl-phosphate beta-glucosyltransferase [EC:2.4.1.117] | (RefSeq) dolichyl-phosphate beta-glucosyltransferase-like	N-Glycan biosynthesis (ko00510)	[T]	Signal transduction mechanisms	Rhomboid family	RHOMBOID-like protein 1 OS=Arabidopsis thaliana OX=3702 GN=RBL1 PE=2 SV=1	T	Signal transduction mechanisms	putative peptidase S54, rhomboid [Lupinus albus]
MruG033730	467	379	389	1338	1374	1506	12.6521	12.6085	12.403	40.6063	42.4632	45.8136	1.31220680999724e-71	1.65856448691661	up	--	--	Cellular Component: vacuole (GO:0005773);; Biological Process: chlorophyll catabolic process (GO:0015996);; Biological Process: defense response to bacterium (GO:0042742);; Molecular Function: chlorophyllase activity (GO:0047746);; Biological Process: defense response to fungus (GO:0050832);; Molecular Function: pheophytinase b activity (GO:0102293);;	K08099|3.3e-175|mtr:MTR_6g082500|K08099 chlorophyllase [EC:3.1.1.14] | (RefSeq) chlorophyllase enzyme	Porphyrin and chlorophyll metabolism (ko00860)	--	--	Chlorophyllase	Chlorophyllase-1 OS=Arabidopsis thaliana OX=3702 GN=CLH1 PE=1 SV=1	S	Function unknown	chlorophyllase-1 [Medicago truncatula]
MruG003139	0	0	0	83	89	69	0	0	0	3.38351	3.67379	2.81519	7.21124707628654e-23	3.90777959429416	up	--	--	Molecular Function: RNA binding (GO:0003723);;	K18208|3.1e-24|mtr:MTR_2g064620|K18208 renalase [EC:1.6.3.5] | (RefSeq) FAD/NAD(P)-binding oxidoreductase family protein	--	[A]	RNA processing and modification	RNA recognition motif. (a.k.a. RRM, RBD, or RNP domain)	Serine/arginine-rich splicing factor SC35 OS=Arabidopsis thaliana OX=3702 GN=SC35 PE=1 SV=1	S	Function unknown	hypothetical protein TSUD_66100 [Trifolium subterraneum]
MruG030682	104	97	132	281	240	238	1.89709	2.18619	2.8622	5.77367	5.03096	4.90538	7.15167890140708e-07	1.0172585396349	up	[T]	Signal transduction mechanisms	Molecular Function: protein kinase activity (GO:0004672);; Molecular Function: protein serine/threonine kinase activity (GO:0004674);; Molecular Function: ATP binding (GO:0005524);; Biological Process: integrin-mediated signaling pathway (GO:0007229);;	K06272|1.1e-46|vvi:100852545|K06272 integrin-linked kinase [EC:2.7.11.1] | (RefSeq) serine/threonine-protein kinase TNNI3K	--	[T]	Signal transduction mechanisms	Protein tyrosine and serine/threonine kinase	Integrin-linked protein kinase 1 OS=Arabidopsis thaliana OX=3702 GN=ILK1 PE=1 SV=1	T	Signal transduction mechanisms	integrin-linked protein kinase 1 isoform X2 [Medicago truncatula]
MruG032940	25	14	12	75	62	54	0.265248	0.17475	0.147421	0.903557	0.756412	0.642346	4.79792019724783e-05	1.44840082620375	up	[M]	Cell wall/membrane/envelope biogenesis	Molecular Function: protein kinase activity (GO:0004672);; Molecular Function: ATP binding (GO:0005524);; Cellular Component: plasma membrane (GO:0005886);; Cellular Component: plasmodesma (GO:0009506);; Cellular Component: integral component of membrane (GO:0016021);; Biological Process: protein autophosphorylation (GO:0046777);;	K13435|2.0e-99|sly:101268866|K13435 serine/threonine-protein kinase Pto | (RefSeq) Pto; serine/threonine protein kinase Pto	Plant-pathogen interaction (ko04626)	[T]	Signal transduction mechanisms	Protein tyrosine and serine/threonine kinase	Probable receptor-like protein kinase At5g24010 OS=Arabidopsis thaliana OX=3702 GN=At5g24010 PE=1 SV=1	T	Signal transduction mechanisms	probable receptor-like protein kinase At5g24010 [Medicago truncatula]
MruG039261	35	53	30	440	459	523	1.12018	2.11464	1.14193	15.9883	16.9819	19.0505	9.41204048319128e-58	3.26032507527113	up	--	--	Molecular Function: transferase activity, transferring acyl groups other than amino-acyl groups (GO:0016747);;	K19861|1.5e-80|ccaj:109815603|K19861 benzyl alcohol O-benzoyltransferase [EC:2.3.1.196 2.3.1.232] | (RefSeq) benzyl alcohol O-benzoyltransferase	--	--	--	Transferase family	Benzyl alcohol O-benzoyltransferase OS=Nicotiana tabacum OX=4097 GN=HSR201 PE=1 SV=1	S	Function unknown	putative benzyl alcohol O-benzoyltransferase [Medicago truncatula]
MruG016593	154	155	184	966	1080	958	1.9389	2.39802	2.72903	13.6366	15.5299	13.5579	1.05731215138641e-75	2.43851199202657	up	[TK]	Signal transduction mechanisms;; Transcription	Biological Process: phosphorelay signal transduction system (GO:0000160);; Cellular Component: nucleus (GO:0005634);;	K12130|0.0e+00|mtr:MTR_3g092780|K12130 pseudo-response regulator 5 | (RefSeq) PRR response regulator	Circadian rhythm - plant (ko04712)	[K]	Transcription	Response regulator receiver domain	Two-component response regulator-like APRR5 OS=Arabidopsis thaliana OX=3702 GN=APRR5 PE=1 SV=2	K	Transcription	two-component response regulator-like APRR9 isoform X1 [Medicago truncatula]
MruG028647	43	31	40	5	7	11	2.21098	1.91136	2.4247	0.287429	0.389274	0.607437	5.56328950962888e-05	-1.63716	down	--	--	Biological Process: defense response (GO:0006952);; Molecular Function: ADP binding (GO:0043531);;	K15078|1.8e-15|tcc:18614561|K15078 structure-specific endonuclease subunit SLX1 [EC:3.6.1.-] | (RefSeq) putative disease resistance protein RGA3	--	--	--	Rx N-terminal domain	Putative disease resistance protein RGA3 OS=Solanum bulbocastanum OX=147425 GN=RGA3 PE=2 SV=2	T	Signal transduction mechanisms	putative P-loop containing nucleoside triphosphate hydrolase, leucine-rich repeat domain, L [Medicago truncatula]
MruG021542	35	39	22	63	105	109	3.38787	4.68193	2.5218	6.88682	11.7107	11.9119	0.000239147293723813	1.20065006130776	up	--	--	Biological Process: response to auxin (GO:0009733);;	K14488|6.8e-38|mtr:MTR_4g072510|K14488 SAUR family protein | (RefSeq) SAUR-like auxin-responsive family protein	Plant hormone signal transduction (ko04075)	--	--	Auxin responsive protein	Auxin-induced protein X10A OS=Glycine max OX=3847 PE=2 SV=1	--	--	SAUR-like auxin-responsive family protein [Medicago truncatula]
MruG036503	7	15	24	177	135	164	0.163704	0.489358	0.74805	5.36365	4.17164	4.97175	1.59317899486633e-18	2.70990252591104	up	[QV]	Secondary metabolites biosynthesis, transport and catabolism;; Defense mechanisms	Molecular Function: iron ion binding (GO:0005506);; Cellular Component: membrane (GO:0016020);; Cellular Component: integral component of membrane (GO:0016021);; Molecular Function: oxidoreductase activity, acting on paired donors, with incorporation or reduction of molecular oxygen, NAD(P)H as one donor, and incorporation of one atom of oxygen (GO:0016709);; Molecular Function: heme binding (GO:…	K23810|2.9e-94|vvi:100855232|K23810 (E)-8-carboxylinalool synthase [EC:1.14.14.-] | (RefSeq) geraniol 8-hydroxylase	Monoterpenoid biosynthesis (ko00902)	[Q]	Secondary metabolites biosynthesis, transport and catabolism	Cytochrome P450	Cytochrome P450 76T24 OS=Catharanthus roseus OX=4058 GN=CYP76T24 PE=2 SV=1	Q	Secondary metabolites biosynthesis, transport and catabolism	geraniol 8-hydroxylase [Medicago truncatula]
MruG043207	227	179	160	450	464	425	16.5531	16.0099	13.6943	36.7119	38.6103	34.7409	1.82669900705588e-14	1.11900078758689	up	--	--	Cellular Component: integral component of membrane (GO:0016021);;	--	--	--	--	--	--	Q	Secondary metabolites biosynthesis, transport and catabolism	uncharacterized protein LOC25493611 [Medicago truncatula]
MruG025118	161	121	98	722	753	796	2.05062	1.88896	1.46813	10.3327	10.9793	11.4165	1.13365908669484e-67	2.42227969986831	up	[V]	Defense mechanisms	Cellular Component: nuclear heterochromatin (GO:0005720);; Biological Process: maintenance of DNA methylation (GO:0010216);; Biological Process: protein ubiquitination (GO:0016567);; Molecular Function: metal ion binding (GO:0046872);; Molecular Function: ubiquitin protein ligase activity (GO:0061630);;	K10638|0.0e+00|mtr:MTR_8g102580|K10638 E3 ubiquitin-protein ligase UHRF1 [EC:2.3.2.27] | (RefSeq) E3 ubiquitin-protein ligase orthrus-like protein	--	--	--	SAD/SRA domain	E3 ubiquitin-protein ligase ORTHRUS 2 OS=Arabidopsis thaliana OX=3702 GN=ORTH2 PE=1 SV=1	B	Chromatin structure and dynamics	E3 ubiquitin-protein ligase ORTHRUS 2 isoform X1 [Medicago truncatula]
MruG019383	276	178	198	127	100	101	2.31862	1.83543	1.95551	1.18911	0.957225	0.946321	6.21888328180738e-07	-1.01201	down	--	--	Molecular Function: ADP binding (GO:0043531);;	K15078|1.1e-121|vvi:100255136|K15078 structure-specific endonuclease subunit SLX1 [EC:3.6.1.-] | (RefSeq) putative disease resistance protein RGA1	--	[T]	Signal transduction mechanisms	NB-ARC domain	Putative disease resistance protein RGA1 OS=Solanum bulbocastanum OX=147425 GN=RGA1 PE=2 SV=2	T	Signal transduction mechanisms	disease resistance protein RGA2 isoform X1 [Medicago truncatula]
MruG023913	447	388	306	0	3	5	23.2611	24.8271	18.76	0	0.146915	0.239195	9.67977017286525e-77	-5.65026	down	--	--	--	K13459|8.4e-13|pda:103697663|K13459 disease resistance protein RPS2 | (RefSeq) disease resistance protein SUMM2-like	Plant-pathogen interaction (ko04626)	--	--	--	--	--	--	CC-NBS-LRR resistance protein [Trifolium pratense]
MruG050041	2007	1556	1600	815	870	895	27.451	26.1956	25.7916	12.4783	13.5761	13.7421	1.15820693085564e-46	-1.08185	down	[G]	Carbohydrate transport and metabolism	Biological Process: carbohydrate metabolic process (GO:0005975);; Molecular Function: sterol 3-beta-glucosyltransferase activity (GO:0016906);; Biological Process: lipid glycosylation (GO:0030259);; Molecular Function: soladodine glucosyltransferase activity (GO:0102202);; Molecular Function: brassicasterol glucosyltransferase activity (GO:0102203);; Molecular Function: cholesterol allpha-glucosy…	K05841|0.0e+00|mtr:MTR_4g022580|K05841 sterol 3beta-glucosyltransferase [EC:2.4.1.173] | (RefSeq) UDP-glucose:sterol 3-O-glucosyltransferase	--	[GC]	Carbohydrate transport and metabolism;; Energy production and conversion	Glycosyltransferase family 28 N-terminal domain	Sterol 3-beta-glucosyltransferase UGT80A2 OS=Arabidopsis thaliana OX=3702 GN=UGT80A2 PE=1 SV=1	--	--	sterol 3-beta-glucosyltransferase UGT80A2 [Medicago truncatula]
MruG019092	1661	1595	1232	718	882	664	32.8958	38.8768	28.7445	15.9264	19.9143	14.762	1.54270074954233e-20	-1.06218	down	[G]	Carbohydrate transport and metabolism	Biological Process: carbohydrate metabolic process (GO:0005975);; Molecular Function: beta-glucosidase activity (GO:0008422);; Biological Process: response to salt stress (GO:0009651);; Biological Process: glucosinolate catabolic process (GO:0019762);; Molecular Function: scopolin beta-glucosidase activity (GO:0102483);;	K01188|5.6e-157|cam:101506028|K01188 beta-glucosidase [EC:3.2.1.21] | (RefSeq) beta-glucosidase 12-like	Cyanoamino acid metabolism (ko00460);; Starch and sucrose metabolism (ko00500);; Phenylpropanoid biosynthesis (ko00940)	[G]	Carbohydrate transport and metabolism	Glycosyl hydrolase family 1	Beta-glucosidase 13 OS=Oryza sativa subsp. japonica OX=39947 GN=BGLU13 PE=2 SV=2	G	Carbohydrate transport and metabolism	cyanogenic beta-glucosidase, putative [Medicago truncatula]
MruG021581	163	111	69	239	226	326	3.41079	2.86368	1.7053	5.60714	5.40599	7.69393	6.91916837715068e-06	1.04725701504909	up	--	--	Cellular Component: nucleus (GO:0005634);;	K10752|5.8e-188|mtr:MTR_4g073080|K10752 histone-binding protein RBBP4 | (RefSeq) nucleosome/chromatin assembly factor group protein	--	[B]	Chromatin structure and dynamics	Histone-binding protein RBBP4 or subunit C of CAF1 complex	WD-40 repeat-containing protein MSI3 OS=Arabidopsis thaliana OX=3702 GN=MSI3 PE=1 SV=2	B	Chromatin structure and dynamics	WD-40 repeat-containing protein MSI3 [Medicago truncatula]
MruG015256	584	461	410	1326	1264	1278	5.73803	5.57463	4.74601	14.6042	14.1794	14.1043	8.74019996936421e-46	1.30574675148233	up	[J]	Translation, ribosomal structure and biogenesis	Molecular Function: beta-lactamase activity (GO:0008800);;	K13148|8.8e-08|ppp:112282027|K13148 integrator complex subunit 11 [EC:3.1.27.-] | (RefSeq) cleavage and polyadenylation specificity factor subunit 3-II-like isoform X1	--	[A]	RNA processing and modification	Myb/SANT-like DNA-binding domain	Ribonuclease J OS=Arabidopsis thaliana OX=3702 GN=RNJ PE=1 SV=1	--	--	uncharacterized protein LOC11427815 isoform X1 [Medicago truncatula]
MruG049956	64	63	51	22	21	23	6.06453	7.42177	5.7097	2.28389	2.27156	2.37357	0.00027922691059415	-1.24733	down	--	--	--	--	--	--	--	--	--	--	--	uncharacterized protein LOC25490293 [Medicago truncatula]
MruG004229	48	41	43	138	110	103	1.36104	1.43243	1.42186	4.41451	3.57745	3.28567	1.69096485433136e-05	1.17137113668479	up	--	--	Cellular Component: mitochondrion (GO:0005739);;	K17426|2.9e-152|mtr:MTR_1g082380|K17426 large subunit ribosomal protein L45 | (RefSeq) protein translocase family protein	--	[J]	Translation, ribosomal structure and biogenesis	Tim44-like domain	--	J	Translation, ribosomal structure and biogenesis	uncharacterized protein LOC11407174 [Medicago truncatula]
MruG018691	114	131	93	320	319	321	3.85996	5.44191	3.69953	12.1285	12.33	12.1878	6.17301455821292e-13	1.33407211646868	up	--	--	Molecular Function: nucleic acid binding (GO:0003676);; Molecular Function: RNA-DNA hybrid ribonuclease activity (GO:0004523);;	--	--	--	--	--	--	S	Function unknown	hypothetical protein TSUD_399580 [Trifolium subterraneum]
MruG045697	326	162	157	69	48	75	5.33061	3.24217	3.02566	1.25159	0.882837	1.3623	6.03260812157384e-11	-1.63826	down	[HQ]	Coenzyme transport and metabolism;; Secondary metabolites biosynthesis, transport and catabolism	Molecular Function: isochorismate synthase activity (GO:0008909);; Cellular Component: plastid (GO:0009536);; Biological Process: phylloquinone biosynthetic process (GO:0042372);;	K02552|1.9e-268|mtr:MTR_4g076520|K02552 menaquinone-specific isochorismate synthase [EC:5.4.4.2] | (RefSeq) isochorismate synthase	Ubiquinone and other terpenoid-quinone biosynthesis (ko00130)	[E]	Amino acid transport and metabolism	chorismate binding enzyme	Isochorismate synthase, chloroplastic OS=Catharanthus roseus OX=4058 PE=1 SV=1	E	Amino acid transport and metabolism	isochorismate synthase 2, chloroplastic [Medicago truncatula]
MruG013529	49	34	42	173	164	206	0.447701	0.374523	0.451139	1.7734	1.71307	2.11657	1.98052618156056e-14	1.84864398797858	up	[R]	General function prediction only	Biological Process: defense response (GO:0006952);; Molecular Function: ADP binding (GO:0043531);;	K13457|0.0e+00|mtr:MTR_3g056380|K13457 disease resistance protein RPM1 | (RefSeq) LRR and NB-ARC domain disease resistance protein	Plant-pathogen interaction (ko04626)	[T]	Signal transduction mechanisms	NB-ARC domain	Disease resistance protein RPM1 OS=Arabidopsis thaliana OX=3702 GN=RPM1 PE=1 SV=1	T	Signal transduction mechanisms	disease resistance protein RPM1 [Medicago truncatula]
MruG031066	73	33	37	2	4	4	1.32283	0.726391	0.788351	0.022429	0.080117	0.066346	1.53096930423394e-09	-2.44656	down	--	--	Biological Process: amino acid transmembrane transport (GO:0003333);; Cellular Component: plasma membrane (GO:0005886);; Molecular Function: amino acid transmembrane transporter activity (GO:0015171);; Cellular Component: integral component of membrane (GO:0016021);;	K14209|6.6e-10|gra:105783772|K14209 solute carrier family 36 (proton-coupled amino acid transporter) | (RefSeq) proton-coupled amino acid transporter 4-like	--	[E]	Amino acid transport and metabolism	Transmembrane amino acid transporter protein	Probable amino acid permease 7 OS=Arabidopsis thaliana OX=3702 GN=AAP7 PE=2 SV=1	E	Amino acid transport and metabolism	probable amino acid permease 7 isoform X1 [Medicago truncatula]
MruG004343	9	11	21	43	52	57	0.389229	0.559188	1.07356	2.12001	2.60384	2.80078	0.000853096006044362	1.30423327407184	up	[L]	Replication, recombination and repair	Molecular Function: single-stranded DNA binding (GO:0003697);; Biological Process: DNA replication (GO:0006260);;	K03111|3.2e-27|ppp:112283083|K03111 single-strand DNA-binding protein | (RefSeq) single-stranded DNA-binding protein-like isoform X1	DNA replication (ko03030);; Mismatch repair (ko03430);; Homologous recombination (ko03440)	[L]	Replication, recombination and repair	Single-strand binding protein family	Single-stranded DNA-binding protein, mitochondrial OS=Arabidopsis thaliana OX=3702 GN=At4g11060 PE=2 SV=1	L	Replication, recombination and repair	single-stranded DNA-binding protein [Medicago truncatula]
MruG017056	88	53	25	242	239	353	0.821555	0.604492	0.274189	2.52439	2.54343	3.69863	1.17022559398886e-14	2.02562558048877	up	--	--	Molecular Function: transferase activity (GO:0016740);;	--	--	[R]	General function prediction only	Tetratricopeptide repeat	--	S	Function unknown	tetratricopeptide repeat protein 27 homolog [Medicago truncatula]
MruG031153	749	585	646	175	215	176	39.9468	38.3623	40.5993	10.4089	13.078	10.4939	2.85427722645701e-44	-1.84962	down	--	--	--	K22374|1.3e-50|aip:107609107|K22374 3''-deamino-3''-oxonicotianamine reductase [EC:1.1.1.285] | (RefSeq) NAD(P)H-dependent 6'-deoxychalcone synthase isoform X1	--	--	--	--	--	--	--	uncharacterized protein LOC11428410 [Medicago truncatula]
MruG006194	14	12	7	54	82	44	0.258109	0.273319	0.143794	1.14775	1.78573	0.927317	3.27528146069645e-06	1.75639552572705	up	[QV]	Secondary metabolites biosynthesis, transport and catabolism;; Defense mechanisms	Molecular Function: iron ion binding (GO:0005506);; Biological Process: lignin metabolic process (GO:0009808);; Cellular Component: membrane (GO:0016020);; Cellular Component: integral component of membrane (GO:0016021);; Molecular Function: oxidoreductase activity, acting on paired donors, with incorporation or reduction of molecular oxygen, NAD(P)H as one donor, and incorporation of one atom of…	K00487|3.1e-251|mtr:MTR_1g111240|K00487 trans-cinnamate 4-monooxygenase [EC:1.14.14.91] | (RefSeq) cytochrome P450 family cinnamate 4-hydroxylase	Ubiquinone and other terpenoid-quinone biosynthesis (ko00130);; Phenylpropanoid biosynthesis (ko00940);; Flavonoid biosynthesis (ko00941);; Stilbenoid, diarylheptanoid and gingerol biosynthesis (ko00945)	[Q]	Secondary metabolites biosynthesis, transport and catabolism	Cytochrome P450	Cytochrome P450 CYP73A100 OS=Panax ginseng OX=4054 PE=2 SV=1	Q	Secondary metabolites biosynthesis, transport and catabolism	cytochrome P450 CYP73A100 [Medicago truncatula]
MruG016065	247	182	200	485	462	420	19.6839	17.7894	18.7317	43.3346	42.0598	37.5557	2.10280386749015e-12	1.0004895060325	up	--	--	--	--	--	--	--	--	--	--	--	hypothetical protein TSUD_321250 [Trifolium subterraneum]
MruG008410	210	145	154	84	69	61	4.10587	3.48644	3.54646	1.83908	1.52663	1.33202	6.11552474717909e-08	-1.23524	down	[C]	Energy production and conversion	Cellular Component: integral component of membrane (GO:0016021);; Molecular Function: tetrahydroberberine oxidase activity (GO:0050328);; Molecular Function: FAD binding (GO:0071949);;	K22395|9.7e-149|nto:104106576|K22395 cinnamyl-alcohol dehydrogenase [EC:1.1.1.195] | (RefSeq) flavin-dependent oxidoreductase FOX2-like	Phenylpropanoid biosynthesis (ko00940)	--	--	Berberine and berberine like	Berberine bridge enzyme-like 8 OS=Arabidopsis thaliana OX=3702 GN=At1g30700 PE=2 SV=1	C	Energy production and conversion	putative tetrahydroberberine oxidase [Medicago truncatula]
MruG047460	72	54	60	17	26	21	3.2689	3.03882	3.21818	0.833586	1.31842	1.04489	0.0001123006301704	-1.32429	down	--	--	Biological Process: protein glycosylation (GO:0006486);; Molecular Function: transferase activity, transferring glycosyl groups (GO:0016757);;	K18789|9.7e-74|zju:107427942|K18789 xylogalacturonan beta-1,3-xylosyltransferase [EC:2.4.2.41] | (RefSeq) probable glycosyltransferase At5g20260	--	[GMW]	Carbohydrate transport and metabolism;; Cell wall/membrane/envelope biogenesis;; Extracellular structures	Exostosin family	Probable glycosyltransferase At3g42180 OS=Arabidopsis thaliana OX=3702 GN=At3g42180 PE=2 SV=2	--	--	putative glycosyltransferase, partial [Trifolium pratense]
[truncated: 2,424 more rows]

## Sheet: Table S6
Table S6 Differentially expressed genes at 12 d after flowering (DAF)
[truncated: 4,048 more rows]

[truncated: 6 more sheets: Table S7, Table S8, Table S9, Table S10, Table S11, Table S12]
